# Supplementary material for: Mendelian randomization analysis reveals a causal effect of Streptococcus salivarius on diabetic retinopathy through regulating host fasting glucose
Source: J Cell Mol Med. 2024 Mar 20;28(7):e18200. doi: 10.1111/jcmm.18200 (PMC10951888; doi:10.1111/jcmm.18200)
Supplement: Supplementary file 3 — Table S1. Table S2. Table S3. Table S4. Table S5. Table S6. Table S7. Table S8. Table S9. [file JCMM-28-e18200-s002.xlsx]

## Sheet: Catalog
	Identification of Causal Gut Microbes for Diabetic Retinopathy using Systematic Mendelian Randomization
	Supplementary Table 1. GWAS Datasets Utilized in this Study
	Supplementary Table 2. Diabetic Retinopathy Datasets
	Supplementary Table 3. MR Results : Gut Microbes as Exposure and Diabetic Retinopathy as Outcome
	Supplementary Table 4. 8 Gut Microbes Passed the FDR Correction Sensitivity Analyses
	Supplementary Table 5. Risk Factors Selected from Literature Reviews
	Supplementary Table 6. MR Results : Risk Factors as Exposure and Diabetic Retinopathy as Outcome
	Supplementary Table 7. 12 Risk Factors Passed the FDR Correction Sensitivity Analyses
	Supplementary Table 8. MR Results : Gut Microbes(8 Passed the FDR Correction) as Exposure and Risk Factors(12 Passed the FDR Correction) as Outcome
	Supplementary Table 9. MR Mediation Results for 8 Gut Microbes Targets on Diabetic Retinopathy Outcomes via Risk Factors

## Sheet: Supplementary Table 1
GWAS Datasets Utilized in this Study
GWAS	Sample size	No. of SNPs	Population	Source	Build
c__Actinobacteria	7727	5586045	European	TheDutchMicrobiomeProject	HG19/GRCh37
c__Bacteroidia	7737	5585919	European	TheDutchMicrobiomeProject	HG19/GRCh37
c__Bacilli	4169	5584194	European	TheDutchMicrobiomeProject	HG19/GRCh37
c__Clostridia	7738	5298753	European	TheDutchMicrobiomeProject	HG19/GRCh37
c__Erysipelotrichia	5389	5586238	European	TheDutchMicrobiomeProject	HG19/GRCh37
c__Negativicutes	6494	5586084	European	TheDutchMicrobiomeProject	HG19/GRCh37
c__Betaproteobacteria	7586	5314591	European	TheDutchMicrobiomeProject	HG19/GRCh37
c__Deltaproteobacteria	7042	5585966	European	TheDutchMicrobiomeProject	HG19/GRCh37
c__Gammaproteobacteria	6415	5149690	European	TheDutchMicrobiomeProject	HG19/GRCh37
c__Verrucomicrobiae	6090	5586030	European	TheDutchMicrobiomeProject	HG19/GRCh37
f__Micrococcaceae	1959	5583839	European	TheDutchMicrobiomeProject	HG19/GRCh37
f__Bifidobacteriaceae	7252	5586072	European	TheDutchMicrobiomeProject	HG19/GRCh37
f__Coriobacteriaceae	7685	5585882	European	TheDutchMicrobiomeProject	HG19/GRCh37
f__Bacteroidaceae	7729	5585996	European	TheDutchMicrobiomeProject	HG19/GRCh37
f__Bacteroidales_noname	7159	5585828	European	TheDutchMicrobiomeProject	HG19/GRCh37
f__Porphyromonadaceae	7674	5585854	European	TheDutchMicrobiomeProject	HG19/GRCh37
f__Prevotellaceae	6586	5586020	European	TheDutchMicrobiomeProject	HG19/GRCh37
f__Rikenellaceae	7728	5585948	European	TheDutchMicrobiomeProject	HG19/GRCh37
f__Lactobacillaceae	1705	5584903	European	TheDutchMicrobiomeProject	HG19/GRCh37
f__Streptococcaceae	3448	5583403	European	TheDutchMicrobiomeProject	HG19/GRCh37
f__Clostridiaceae	3838	5585951	European	TheDutchMicrobiomeProject	HG19/GRCh37
f__Clostridiales_noname	4758	5585482	European	TheDutchMicrobiomeProject	HG19/GRCh37
f__Eubacteriaceae	7688	5586164	European	TheDutchMicrobiomeProject	HG19/GRCh37
f__Lachnospiraceae	7737	5585950	European	TheDutchMicrobiomeProject	HG19/GRCh37
f__Oscillospiraceae	7719	5586032	European	TheDutchMicrobiomeProject	HG19/GRCh37
f__Ruminococcaceae	7738	5585991	European	TheDutchMicrobiomeProject	HG19/GRCh37
f__Erysipelotrichaceae	5389	5586238	European	TheDutchMicrobiomeProject	HG19/GRCh37
f__Acidaminococcaceae	2734	5586552	European	TheDutchMicrobiomeProject	HG19/GRCh37
f__Veillonellaceae	5309	5585585	European	TheDutchMicrobiomeProject	HG19/GRCh37
f__Burkholderiales_noname	3300	5586207	European	TheDutchMicrobiomeProject	HG19/GRCh37
f__Oxalobacteraceae	2833	5586184	European	TheDutchMicrobiomeProject	HG19/GRCh37
f__Sutterellaceae	7499	5586062	European	TheDutchMicrobiomeProject	HG19/GRCh37
f__Desulfovibrionaceae	7042	5585966	European	TheDutchMicrobiomeProject	HG19/GRCh37
f__Enterobacteriaceae	5763	5585255	European	TheDutchMicrobiomeProject	HG19/GRCh37
f__Pasteurellaceae	2473	5586270	European	TheDutchMicrobiomeProject	HG19/GRCh37
f__Verrucomicrobiaceae	6090	5586030	European	TheDutchMicrobiomeProject	HG19/GRCh37
g__Rothia	1959	5583839	European	TheDutchMicrobiomeProject	HG19/GRCh37
g__Bifidobacterium	7244	5586107	European	TheDutchMicrobiomeProject	HG19/GRCh37
g__Adlercreutzia	3501	5527041	European	TheDutchMicrobiomeProject	HG19/GRCh37
g__Collinsella	7210	5586073	European	TheDutchMicrobiomeProject	HG19/GRCh37
g__Eggerthella	2000	5587113	European	TheDutchMicrobiomeProject	HG19/GRCh37
g__Gordonibacter	1175	5584909	European	TheDutchMicrobiomeProject	HG19/GRCh37
g__Bacteroides	7729	5585996	European	TheDutchMicrobiomeProject	HG19/GRCh37
g__Bacteroidales_noname	7159	5585828	European	TheDutchMicrobiomeProject	HG19/GRCh37
g__Barnesiella	6843	5585785	European	TheDutchMicrobiomeProject	HG19/GRCh37
g__Coprobacter	3777	5584728	European	TheDutchMicrobiomeProject	HG19/GRCh37
g__Odoribacter	6832	5585977	European	TheDutchMicrobiomeProject	HG19/GRCh37
g__Parabacteroides	7461	5585489	European	TheDutchMicrobiomeProject	HG19/GRCh37
g__Paraprevotella	3949	5586670	European	TheDutchMicrobiomeProject	HG19/GRCh37
g__Prevotella	5924	5585693	European	TheDutchMicrobiomeProject	HG19/GRCh37
g__Alistipes	7728	5585948	European	TheDutchMicrobiomeProject	HG19/GRCh37
g__Lactobacillus	1702	5584475	European	TheDutchMicrobiomeProject	HG19/GRCh37
g__Streptococcus	3359	5583835	European	TheDutchMicrobiomeProject	HG19/GRCh37
g__Clostridium	3784	5585727	European	TheDutchMicrobiomeProject	HG19/GRCh37
g__Flavonifractor	2589	5588486	European	TheDutchMicrobiomeProject	HG19/GRCh37
g__Pseudoflavonifractor	3499	5197991	European	TheDutchMicrobiomeProject	HG19/GRCh37
g__Eubacterium	7688	5586164	European	TheDutchMicrobiomeProject	HG19/GRCh37
g__Blautia	6637	5585668	European	TheDutchMicrobiomeProject	HG19/GRCh37
g__Butyrivibrio	1436	5585669	European	TheDutchMicrobiomeProject	HG19/GRCh37
g__Coprococcus	6402	5585590	European	TheDutchMicrobiomeProject	HG19/GRCh37
g__Dorea	6901	5585277	European	TheDutchMicrobiomeProject	HG19/GRCh37
g__Lachnospiraceae_noname	7497	5585787	European	TheDutchMicrobiomeProject	HG19/GRCh37
g__Roseburia	7710	5585949	European	TheDutchMicrobiomeProject	HG19/GRCh37
g__Oscillibacter	7719	5586032	European	TheDutchMicrobiomeProject	HG19/GRCh37
g__Anaerotruncus	1445	5589171	European	TheDutchMicrobiomeProject	HG19/GRCh37
g__Faecalibacterium	7728	5585979	European	TheDutchMicrobiomeProject	HG19/GRCh37
g__Ruminococcaceae_noname	1562	5588638	European	TheDutchMicrobiomeProject	HG19/GRCh37
g__Ruminococcus	6746	5586267	European	TheDutchMicrobiomeProject	HG19/GRCh37
g__Subdoligranulum	7738	5585991	European	TheDutchMicrobiomeProject	HG19/GRCh37
g__Erysipelotrichaceae_noname	2886	5587131	European	TheDutchMicrobiomeProject	HG19/GRCh37
g__Holdemania	3551	5584768	European	TheDutchMicrobiomeProject	HG19/GRCh37
g__Phascolarctobacterium	2201	5586652	European	TheDutchMicrobiomeProject	HG19/GRCh37
g__Dialister	3361	5585200	European	TheDutchMicrobiomeProject	HG19/GRCh37
g__Veillonella	2534	5584427	European	TheDutchMicrobiomeProject	HG19/GRCh37
g__Burkholderiales_noname	3297	5586026	European	TheDutchMicrobiomeProject	HG19/GRCh37
g__Oxalobacter	2833	5586184	European	TheDutchMicrobiomeProject	HG19/GRCh37
g__Parasutterella	4095	5586813	European	TheDutchMicrobiomeProject	HG19/GRCh37
g__Sutterellaceae_unclassified	3063	5584878	European	TheDutchMicrobiomeProject	HG19/GRCh37
g__Sutterella	5562	5586336	European	TheDutchMicrobiomeProject	HG19/GRCh37
g__Bilophila	6881	5586228	European	TheDutchMicrobiomeProject	HG19/GRCh37
g__Desulfovibrio	3161	5411960	European	TheDutchMicrobiomeProject	HG19/GRCh37
g__Escherichia	5602	5585081	European	TheDutchMicrobiomeProject	HG19/GRCh37
g__Haemophilus	2453	5586172	European	TheDutchMicrobiomeProject	HG19/GRCh37
g__Akkermansia	6090	5586030	European	TheDutchMicrobiomeProject	HG19/GRCh37
o__Actinomycetales	2367	5584618	European	TheDutchMicrobiomeProject	HG19/GRCh37
o__Bifidobacteriales	7252	5586227	European	TheDutchMicrobiomeProject	HG19/GRCh37
o__Coriobacteriales	7685	5585882	European	TheDutchMicrobiomeProject	HG19/GRCh37
o__Bacteroidales	7737	5585919	European	TheDutchMicrobiomeProject	HG19/GRCh37
o__Lactobacillales	4100	5583983	European	TheDutchMicrobiomeProject	HG19/GRCh37
o__Clostridiales	7738	5585991	European	TheDutchMicrobiomeProject	HG19/GRCh37
o__Erysipelotrichales	5389	5586238	European	TheDutchMicrobiomeProject	HG19/GRCh37
o__Selenomonadales	6494	5586084	European	TheDutchMicrobiomeProject	HG19/GRCh37
o__Burkholderiales	7586	5585637	European	TheDutchMicrobiomeProject	HG19/GRCh37
o__Desulfovibrionales	7042	5585966	European	TheDutchMicrobiomeProject	HG19/GRCh37
o__Enterobacteriales	5763	5585255	European	TheDutchMicrobiomeProject	HG19/GRCh37
o__Pasteurellales	2473	5586270	European	TheDutchMicrobiomeProject	HG19/GRCh37
o__Verrucomicrobiales	6090	5586030	European	TheDutchMicrobiomeProject	HG19/GRCh37
p__Actinobacteria	7727	5586045	European	TheDutchMicrobiomeProject	HG19/GRCh37
p__Bacteroidetes	7737	5585919	European	TheDutchMicrobiomeProject	HG19/GRCh37
p__Firmicutes	7738	5035201	European	TheDutchMicrobiomeProject	HG19/GRCh37
p__Proteobacteria	7720	4392119	European	TheDutchMicrobiomeProject	HG19/GRCh37
p__Verrucomicrobia	6090	5338981	European	TheDutchMicrobiomeProject	HG19/GRCh37
s__Rothia_mucilaginosa	1895	5583710	European	TheDutchMicrobiomeProject	HG19/GRCh37
s__Bifidobacterium_adolescentis	6328	5586117	European	TheDutchMicrobiomeProject	HG19/GRCh37
s__Bifidobacterium_bifidum	2041	5586158	European	TheDutchMicrobiomeProject	HG19/GRCh37
s__Bifidobacterium_catenulatum	1138	5586652	European	TheDutchMicrobiomeProject	HG19/GRCh37
s__Bifidobacterium_longum	6650	5585639	European	TheDutchMicrobiomeProject	HG19/GRCh37
s__Adlercreutzia_equolifaciens	3501	5585123	European	TheDutchMicrobiomeProject	HG19/GRCh37
s__Collinsella_aerofaciens	7056	5585901	European	TheDutchMicrobiomeProject	HG19/GRCh37
s__Eggerthella_unclassified	1868	5347130	European	TheDutchMicrobiomeProject	HG19/GRCh37
s__Gordonibacter_pamelaeae	1175	5584909	European	TheDutchMicrobiomeProject	HG19/GRCh37
s__Bacteroides_caccae	5672	5532040	European	TheDutchMicrobiomeProject	HG19/GRCh37
s__Bacteroides_cellulosilyticus	3526	5586414	European	TheDutchMicrobiomeProject	HG19/GRCh37
s__Bacteroides_clarus	1773	5585896	European	TheDutchMicrobiomeProject	HG19/GRCh37
s__Bacteroides_coprocola	1559	5572381	European	TheDutchMicrobiomeProject	HG19/GRCh37
s__Bacteroides_dorei	6945	5585801	European	TheDutchMicrobiomeProject	HG19/GRCh37
s__Bacteroides_eggerthii	2749	5585603	European	TheDutchMicrobiomeProject	HG19/GRCh37
s__Bacteroides_faecis	1512	5113347	European	TheDutchMicrobiomeProject	HG19/GRCh37
s__Bacteroides_finegoldii	1836	5586339	European	TheDutchMicrobiomeProject	HG19/GRCh37
s__Bacteroides_fragilis	3164	5545107	European	TheDutchMicrobiomeProject	HG19/GRCh37
s__Bacteroides_intestinalis	1633	5584854	European	TheDutchMicrobiomeProject	HG19/GRCh37
s__Bacteroides_massiliensis	3427	5397897	European	TheDutchMicrobiomeProject	HG19/GRCh37
s__Bacteroides_nordii	1019	5584790	European	TheDutchMicrobiomeProject	HG19/GRCh37
s__Bacteroides_ovatus	6903	5586139	European	TheDutchMicrobiomeProject	HG19/GRCh37
s__Bacteroides_plebeius	1776	5587797	European	TheDutchMicrobiomeProject	HG19/GRCh37
s__Bacteroides_salyersiae	1420	5549158	European	TheDutchMicrobiomeProject	HG19/GRCh37
s__Bacteroides_stercoris	5103	5585775	European	TheDutchMicrobiomeProject	HG19/GRCh37
s__Bacteroides_thetaiotaomicron	6151	5585946	European	TheDutchMicrobiomeProject	HG19/GRCh37
s__Bacteroides_uniformis	7629	5586004	European	TheDutchMicrobiomeProject	HG19/GRCh37
s__Bacteroides_vulgatus	7437	5585808	European	TheDutchMicrobiomeProject	HG19/GRCh37
s__Bacteroides_xylanisolvens	5434	5350876	European	TheDutchMicrobiomeProject	HG19/GRCh37
s__Bacteroidales_bacterium_ph8	7159	5585828	European	TheDutchMicrobiomeProject	HG19/GRCh37
s__Barnesiella_intestinihominis	6843	5585785	European	TheDutchMicrobiomeProject	HG19/GRCh37
s__Coprobacter_fastidiosus	3777	5584728	European	TheDutchMicrobiomeProject	HG19/GRCh37
s__Odoribacter_splanchnicus	5925	5584712	European	TheDutchMicrobiomeProject	HG19/GRCh37
s__Parabacteroides_distasonis	6241	5585478	European	TheDutchMicrobiomeProject	HG19/GRCh37
s__Parabacteroides_goldsteinii	1621	5586005	European	TheDutchMicrobiomeProject	HG19/GRCh37
s__Parabacteroides_johnsonii	1480	5587190	European	TheDutchMicrobiomeProject	HG19/GRCh37
s__Parabacteroides_merdae	5923	5586221	European	TheDutchMicrobiomeProject	HG19/GRCh37
s__Parabacteroides_unclassified	3894	5585865	European	TheDutchMicrobiomeProject	HG19/GRCh37
s__Paraprevotella_clara	3562	5246265	European	TheDutchMicrobiomeProject	HG19/GRCh37
s__Paraprevotella_unclassified	3949	5586670	European	TheDutchMicrobiomeProject	HG19/GRCh37
s__Paraprevotella_xylaniphila	2588	5588275	European	TheDutchMicrobiomeProject	HG19/GRCh37
s__Prevotella_copri	5832	5585856	European	TheDutchMicrobiomeProject	HG19/GRCh37
s__Alistipes_finegoldii	6726	5586307	European	TheDutchMicrobiomeProject	HG19/GRCh37
s__Alistipes_indistinctus	5371	5586769	European	TheDutchMicrobiomeProject	HG19/GRCh37
s__Alistipes_onderdonkii	7393	5585383	European	TheDutchMicrobiomeProject	HG19/GRCh37
s__Alistipes_putredinis	7590	5586028	European	TheDutchMicrobiomeProject	HG19/GRCh37
s__Alistipes_senegalensis	6393	5388004	European	TheDutchMicrobiomeProject	HG19/GRCh37
s__Alistipes_shahii	7381	5585581	European	TheDutchMicrobiomeProject	HG19/GRCh37
s__Alistipes_sp_AP11	3022	5586969	European	TheDutchMicrobiomeProject	HG19/GRCh37
s__Lactobacillus_delbrueckii	1240	5586677	European	TheDutchMicrobiomeProject	HG19/GRCh37
s__Streptococcus_parasanguinis	1592	5584642	European	TheDutchMicrobiomeProject	HG19/GRCh37
s__Streptococcus_salivarius	1696	5584347	European	TheDutchMicrobiomeProject	HG19/GRCh37
s__Streptococcus_thermophilus	2054	5347107	European	TheDutchMicrobiomeProject	HG19/GRCh37
s__Clostridium_asparagiforme	1337	5588686	European	TheDutchMicrobiomeProject	HG19/GRCh37
s__Clostridium_leptum	2526	5584296	European	TheDutchMicrobiomeProject	HG19/GRCh37
s__Flavonifractor_plautii	2589	5360992	European	TheDutchMicrobiomeProject	HG19/GRCh37
s__Pseudoflavonifractor_capillosus	3499	5585246	European	TheDutchMicrobiomeProject	HG19/GRCh37
s__Eubacterium_eligens	6327	5585648	European	TheDutchMicrobiomeProject	HG19/GRCh37
s__Eubacterium_hallii	3699	5586169	European	TheDutchMicrobiomeProject	HG19/GRCh37
s__Eubacterium_ramulus	3613	5584518	European	TheDutchMicrobiomeProject	HG19/GRCh37
s__Eubacterium_rectale	7444	5586014	European	TheDutchMicrobiomeProject	HG19/GRCh37
s__Eubacterium_siraeum	5791	5494258	European	TheDutchMicrobiomeProject	HG19/GRCh37
s__Eubacterium_ventriosum	2620	5585147	European	TheDutchMicrobiomeProject	HG19/GRCh37
s__Ruminococcus_obeum	5807	5585438	European	TheDutchMicrobiomeProject	HG19/GRCh37
s__Ruminococcus_torques	4390	5587151	European	TheDutchMicrobiomeProject	HG19/GRCh37
s__Butyrivibrio_crossotus	1428	5585764	European	TheDutchMicrobiomeProject	HG19/GRCh37
s__Coprococcus_catus	4752	5584548	European	TheDutchMicrobiomeProject	HG19/GRCh37
s__Coprococcus_comes	5734	5585681	European	TheDutchMicrobiomeProject	HG19/GRCh37
s__Coprococcus_sp_ART55_1	1089	5527173	European	TheDutchMicrobiomeProject	HG19/GRCh37
s__Dorea_formicigenerans	4116	5201760	European	TheDutchMicrobiomeProject	HG19/GRCh37
s__Dorea_longicatena	5813	5585830	European	TheDutchMicrobiomeProject	HG19/GRCh37
s__Dorea_unclassified	2279	5585647	European	TheDutchMicrobiomeProject	HG19/GRCh37
s__Lachnospiraceae_bacterium_1_1_57FAA	1293	5508517	European	TheDutchMicrobiomeProject	HG19/GRCh37
s__Lachnospiraceae_bacterium_3_1_46FAA	3096	5587994	European	TheDutchMicrobiomeProject	HG19/GRCh37
s__Lachnospiraceae_bacterium_5_1_63FAA	1090	5588726	European	TheDutchMicrobiomeProject	HG19/GRCh37
s__Lachnospiraceae_bacterium_7_1_58FAA	7319	5586070	European	TheDutchMicrobiomeProject	HG19/GRCh37
s__Lachnospiraceae_bacterium_8_1_57FAA	1902	5586804	European	TheDutchMicrobiomeProject	HG19/GRCh37
s__Roseburia_hominis	6801	5585767	European	TheDutchMicrobiomeProject	HG19/GRCh37
s__Roseburia_intestinalis	5323	5573599	European	TheDutchMicrobiomeProject	HG19/GRCh37
s__Roseburia_inulinivorans	6411	5585559	European	TheDutchMicrobiomeProject	HG19/GRCh37
s__Roseburia_unclassified	2951	5581724	European	TheDutchMicrobiomeProject	HG19/GRCh37
s__Oscillibacter_unclassified	7719	5586032	European	TheDutchMicrobiomeProject	HG19/GRCh37
s__Faecalibacterium_prausnitzii	7728	5585979	European	TheDutchMicrobiomeProject	HG19/GRCh37
s__Ruminococcaceae_bacterium_D16	1562	5377672	European	TheDutchMicrobiomeProject	HG19/GRCh37
s__Ruminococcus_bromii	5087	5394089	European	TheDutchMicrobiomeProject	HG19/GRCh37
s__Ruminococcus_callidus	2829	5222770	European	TheDutchMicrobiomeProject	HG19/GRCh37
s__Ruminococcus_lactaris	4123	5524089	European	TheDutchMicrobiomeProject	HG19/GRCh37
s__Subdoligranulum_unclassified	7738	4920863	European	TheDutchMicrobiomeProject	HG19/GRCh37
s__Eubacterium_biforme	2061	5586784	European	TheDutchMicrobiomeProject	HG19/GRCh37
s__Holdemania_filiformis	2268	5586009	European	TheDutchMicrobiomeProject	HG19/GRCh37
s__Holdemania_unclassified	2440	5073854	European	TheDutchMicrobiomeProject	HG19/GRCh37
s__Phascolarctobacterium_succinatutens	2201	5586652	European	TheDutchMicrobiomeProject	HG19/GRCh37
s__Dialister_invisus	3060	5585470	European	TheDutchMicrobiomeProject	HG19/GRCh37
s__Veillonella_unclassified	2499	5585048	European	TheDutchMicrobiomeProject	HG19/GRCh37
s__Burkholderiales_bacterium_1_1_47	3297	5586026	European	TheDutchMicrobiomeProject	HG19/GRCh37
s__Oxalobacter_formigenes	2833	5549103	European	TheDutchMicrobiomeProject	HG19/GRCh37
s__Parasutterella_excrementihominis	4095	5586813	European	TheDutchMicrobiomeProject	HG19/GRCh37
s__Sutterella_wadsworthensis	5552	5583086	European	TheDutchMicrobiomeProject	HG19/GRCh37
s__Bilophila_unclassified	6869	5586400	European	TheDutchMicrobiomeProject	HG19/GRCh37
s__Bilophila_wadsworthia	5588	5587093	European	TheDutchMicrobiomeProject	HG19/GRCh37
s__Desulfovibrio_piger	2645	4946510	European	TheDutchMicrobiomeProject	HG19/GRCh37
s__Escherichia_coli	4040	5586916	European	TheDutchMicrobiomeProject	HG19/GRCh37
s__Escherichia_unclassified	4971	5584897	European	TheDutchMicrobiomeProject	HG19/GRCh37
s__Haemophilus_parainfluenzae	2425	5586380	European	TheDutchMicrobiomeProject	HG19/GRCh37
s__Akkermansia_muciniphila	6090	5457493	European	TheDutchMicrobiomeProject	HG19/GRCh37
H7_RETINOPATHYDIAB	206664	16380430	European	FinnGen https://www.finngen.fi/fi	HG19/GRCh37
DM_RETINOPATHY_EXMORE	190594	16380347	European	FinnGen https://www.finngen.fi/fi	HG19/GRCh37
DM_RETINOPATHY	216666	16380459	European	FinnGen https://www.finngen.fi/fi	HG19/GRCh37
DM_BCKGRND_RETINA	206234	16380446	European	FinnGen https://www.finngen.fi/fi	HG19/GRCh37
DM_RETINA_PROLIF	212889	16380460	European	FinnGen https://www.finngen.fi/fi	HG19/GRCh37
H7_RETINOPATHYDIAB_PROLIF	204400	16380401	European	FinnGen https://www.finngen.fi/fi	HG19/GRCh37
H7_RETINOPATHYDIAB_BKG	205044	16380427	European	FinnGen https://www.finngen.fi/fi	HG19/GRCh37
ukb-b-14057	462933	9851867	European	IEU OpenGWAS project	HG19/GRCh37
ieu-b-109	403943	12321875	European	IEU OpenGWAS project	HG19/GRCh37
ieu-b-38	757601	7088083	European	IEU OpenGWAS project	HG19/GRCh37
ieu-b-110	440546	12321875	European	IEU OpenGWAS project	HG19/GRCh37
ebi-a-GCST90011995	21758	12717927	European	IEU OpenGWAS project	HG19/GRCh37
ieu-b-111	441016	12321875	European	IEU OpenGWAS project	HG19/GRCh37
ieu-b-39	757601	7160619	European	IEU OpenGWAS project	HG19/GRCh37
ukb-b-10912	462933	9851867	European	IEU OpenGWAS project	HG19/GRCh37
prot-b-40	3394	5270646	European	IEU OpenGWAS project	HG19/GRCh37
met-d-VLDL-C	115078	12321875	European	IEU OpenGWAS project	HG19/GRCh37
ieu-b-4764	61308	8036590	European	IEU OpenGWAS project	HG19/GRCh37
ukb-b-12651	463010	9851867	European	IEU OpenGWAS project	HG19/GRCh37
prot-a-409	3301	10534735	European	IEU OpenGWAS project	HG19/GRCh37
prot-c-3722_49_2	990	501428	European	IEU OpenGWAS project	HG19/GRCh37
bmi	806834	27381303	European	https://doi.org/10.5281/zenodo.1251813	HG19/GRCh37
FI	199805	32635793	European	https://magicinvestigators.org/downloads/	HG19/GRCh37
FG	199805	34064007	European	https://magicinvestigators.org/downloads/	HG19/GRCh37
HbA1c	194177	33811880	European	https://magicinvestigators.org/downloads/	HG19/GRCh37
2hGlu	199805	30098705	European	https://magicinvestigators.org/downloads/	HG19/GRCh37
IL-6	21758	12408359	European	https://doi.org/10.5281/zenodo.2615265	HG19/GRCh37
IL-8	21758	13403220	European	https://doi.org/10.5281/zenodo.2615265	HG19/GRCh37
IL-16	21758	13794483	European	https://doi.org/10.5281/zenodo.2615265	HG19/GRCh37
SNPs, single nucleotide polymorphisms

## Sheet: Supplementary Table 2
Diabetic Retinopathy Datasets
GWAS ID	Code	Note	Name	Category	n_cases	n_controls	path_bucket	path_https
finn-b-H7_RETINOPATHYDIAB	DR_1	H7_RETINOPATHYDIAB	Diabetic retinopathy	VII Diseases of the eye and adnexa (H7_)	3646	203018	gs://finngen-public-data-r5/summary_stats/finngen_R5_H7_RETINOPATHYDIAB.gz	https://storage.googleapis.com/finngen-public-data-r5/summary_stats/finngen_R5_H7_RETINOPATHYDIAB.gz
finn-b-DM_RETINOPATHY_EXMORE	DR_2	DM_RETINOPATHY_EXMORE	Diabetic retinopathy (more controls excluded)	Diabetes endpoints	14584	176010	gs://finngen-public-data-r5/summary_stats/finngen_R5_DM_RETINOPATHY_EXMORE.gz	https://storage.googleapis.com/finngen-public-data-r5/summary_stats/finngen_R5_DM_RETINOPATHY_EXMORE.gz
finn-b-DM_RETINOPATHY	DR_3	DM_RETINOPATHY	Diabetic retinopathy	Diabetes endpoints	14584	202082	gs://finngen-public-data-r5/summary_stats/finngen_R5_DM_RETINOPATHY.gz	https://storage.googleapis.com/finngen-public-data-r5/summary_stats/finngen_R5_DM_RETINOPATHY.gz

## Sheet: Supplementary Table 3
MR Results : Gut Microbes as Exposure and Diabetic Retinopathy as Outcome method adjusted for IV numbers (IV = 1: Wald’s ratio method , 1 < IV <=3: the inverse variance weighting (IVW) method in fixed-effect framework , IV > 3: the inverse variance weighting (IVW) method in a multiplicative random-effect meta-analysis framework). b - causal effect size estimate; se - standard error (se); pval - P…
id.exposure	id.outcome	Diabetic Retinopathy	nsnp	method	b	se	pval	Zscore	FDR
c__Actinobacteria	finn-b-H7_RETINOPATHYDIAB	DR_1	10	Inverse variance weighted (multiplicative random effects)	-0.0578299	0.0641667	0.367458	-0.901245	0.990381
c__Actinobacteria	finn-b-H7_RETINOPATHYDIAB	DR_1	10	Inverse variance weighted	-0.0578299	0.0906931	0.523706	-0.637644	0.994414
c__Actinobacteria	finn-b-H7_RETINOPATHYDIAB	DR_1	10	MR Egger	-0.336157	0.431604	0.458482	-0.778855	0.996943
c__Actinobacteria	finn-b-H7_RETINOPATHYDIAB	DR_1	10	Maximum likelihood	-0.0584856	0.0917254	0.523724	-0.637616	0.993031
c__Actinobacteria	finn-b-H7_RETINOPATHYDIAB	DR_1	10	Weighted median	0.0731551	0.11843	0.536769	0.617706	0.993152
c__Actinobacteria	finn-b-H7_RETINOPATHYDIAB	DR_1	10	Weighted mode	0.0851188	0.160574	0.608876	0.530091	0.996601
c__Bacilli	finn-b-H7_RETINOPATHYDIAB	DR_1	13	Inverse variance weighted (multiplicative random effects)	-0.0460113	0.0568539	0.418348	-0.80929	0.990381
c__Bacilli	finn-b-H7_RETINOPATHYDIAB	DR_1	13	Inverse variance weighted	-0.0460113	0.0658932	0.485008	-0.698271	0.994414
c__Bacilli	finn-b-H7_RETINOPATHYDIAB	DR_1	13	MR Egger	-0.0981723	0.254168	0.706678	-0.38625	0.996943
c__Bacilli	finn-b-H7_RETINOPATHYDIAB	DR_1	13	Maximum likelihood	-0.047201	0.067232	0.482641	-0.702062	0.993031
c__Bacilli	finn-b-H7_RETINOPATHYDIAB	DR_1	13	Weighted median	-0.0731354	0.0879191	0.405494	-0.831849	0.993152
c__Bacilli	finn-b-H7_RETINOPATHYDIAB	DR_1	13	Weighted mode	-0.0874134	0.143172	0.552887	-0.610548	0.996601
c__Bacteroidia	finn-b-H7_RETINOPATHYDIAB	DR_1	13	Inverse variance weighted (multiplicative random effects)	0.177608	0.103938	0.0874894	1.70879	0.780643
c__Bacteroidia	finn-b-H7_RETINOPATHYDIAB	DR_1	13	Inverse variance weighted	0.177608	0.103938	0.0874894	1.70879	0.994414
c__Bacteroidia	finn-b-H7_RETINOPATHYDIAB	DR_1	13	MR Egger	-0.101557	0.416858	0.812005	-0.243626	0.996943
c__Bacteroidia	finn-b-H7_RETINOPATHYDIAB	DR_1	13	Maximum likelihood	0.186	0.0935012	0.0466708	1.98928	0.649429
c__Bacteroidia	finn-b-H7_RETINOPATHYDIAB	DR_1	13	Weighted median	0.295941	0.13602	0.0295764	2.17572	0.993152
c__Bacteroidia	finn-b-H7_RETINOPATHYDIAB	DR_1	13	Weighted mode	-0.19353	0.274876	0.494829	-0.704064	0.996601
c__Betaproteobacteria	finn-b-H7_RETINOPATHYDIAB	DR_1	13	Inverse variance weighted (multiplicative random effects)	-0.102336	0.0854587	0.231115	-1.19749	0.930103
c__Betaproteobacteria	finn-b-H7_RETINOPATHYDIAB	DR_1	13	Inverse variance weighted	-0.102336	0.0915343	0.263563	-1.11801	0.994414
c__Betaproteobacteria	finn-b-H7_RETINOPATHYDIAB	DR_1	13	MR Egger	0.351535	0.389341	0.385926	0.902896	0.996943
c__Betaproteobacteria	finn-b-H7_RETINOPATHYDIAB	DR_1	13	Maximum likelihood	-0.100826	0.0929676	0.278129	-1.08453	0.967277
c__Betaproteobacteria	finn-b-H7_RETINOPATHYDIAB	DR_1	13	Weighted median	-0.148084	0.122952	0.228434	-1.2044	0.993152
c__Betaproteobacteria	finn-b-H7_RETINOPATHYDIAB	DR_1	13	Weighted mode	-0.17836	0.18672	0.358311	-0.955227	0.996601
c__Clostridia	finn-b-H7_RETINOPATHYDIAB	DR_1	7	Inverse variance weighted (multiplicative random effects)	0.0302776	0.179592	0.866118	0.168591	0.990381
c__Clostridia	finn-b-H7_RETINOPATHYDIAB	DR_1	7	Inverse variance weighted	0.0302776	0.179592	0.866118	0.168591	0.994414
c__Clostridia	finn-b-H7_RETINOPATHYDIAB	DR_1	7	MR Egger	0.367751	0.63169	0.585714	0.58217	0.996943
c__Clostridia	finn-b-H7_RETINOPATHYDIAB	DR_1	7	Maximum likelihood	0.0325793	0.133447	0.807125	0.244137	0.993031
c__Clostridia	finn-b-H7_RETINOPATHYDIAB	DR_1	7	Weighted median	-0.0176711	0.182775	0.922979	-0.0966822	0.993152
c__Clostridia	finn-b-H7_RETINOPATHYDIAB	DR_1	7	Weighted mode	0.0378704	0.222238	0.870293	0.170405	0.996601
c__Deltaproteobacteria	finn-b-H7_RETINOPATHYDIAB	DR_1	6	Inverse variance weighted (multiplicative random effects)	-0.127963	0.136656	0.349073	-0.93639	0.990381
c__Deltaproteobacteria	finn-b-H7_RETINOPATHYDIAB	DR_1	6	Inverse variance weighted	-0.127963	0.136656	0.349073	-0.93639	0.994414
c__Deltaproteobacteria	finn-b-H7_RETINOPATHYDIAB	DR_1	6	MR Egger	1.03315	1.04172	0.377448	0.991773	0.996943
c__Deltaproteobacteria	finn-b-H7_RETINOPATHYDIAB	DR_1	6	Maximum likelihood	-0.135628	0.133679	0.310307	-1.01458	0.967277
c__Deltaproteobacteria	finn-b-H7_RETINOPATHYDIAB	DR_1	6	Weighted median	-0.0391903	0.17501	0.822811	-0.223932	0.993152
c__Deltaproteobacteria	finn-b-H7_RETINOPATHYDIAB	DR_1	6	Weighted mode	0.0268462	0.293398	0.930647	0.0915011	0.996601
c__Erysipelotrichia	finn-b-H7_RETINOPATHYDIAB	DR_1	8	Inverse variance weighted (multiplicative random effects)	0.0259367	0.0785391	0.741219	0.330239	0.990381
c__Erysipelotrichia	finn-b-H7_RETINOPATHYDIAB	DR_1	8	Inverse variance weighted	0.0259367	0.0950702	0.784995	0.272816	0.994414
c__Erysipelotrichia	finn-b-H7_RETINOPATHYDIAB	DR_1	8	MR Egger	0.347225	0.388734	0.406137	0.89322	0.996943
c__Erysipelotrichia	finn-b-H7_RETINOPATHYDIAB	DR_1	8	Maximum likelihood	0.0268997	0.0969068	0.781332	0.277583	0.993031
c__Erysipelotrichia	finn-b-H7_RETINOPATHYDIAB	DR_1	8	Weighted median	-0.0343665	0.132205	0.794903	-0.259949	0.993152
c__Erysipelotrichia	finn-b-H7_RETINOPATHYDIAB	DR_1	8	Weighted mode	-0.065973	0.194386	0.744269	-0.339393	0.996601
c__Gammaproteobacteria	finn-b-H7_RETINOPATHYDIAB	DR_1	4	Inverse variance weighted (multiplicative random effects)	-0.156039	0.200392	0.436175	-0.778669	0.990381
c__Gammaproteobacteria	finn-b-H7_RETINOPATHYDIAB	DR_1	4	Inverse variance weighted	-0.156039	0.200392	0.436175	-0.778669	0.994414
c__Gammaproteobacteria	finn-b-H7_RETINOPATHYDIAB	DR_1	4	MR Egger	0.972671	0.796892	0.346621	1.22058	0.996943
c__Gammaproteobacteria	finn-b-H7_RETINOPATHYDIAB	DR_1	4	Maximum likelihood	-0.165229	0.159037	0.298837	-1.03893	0.967277
c__Gammaproteobacteria	finn-b-H7_RETINOPATHYDIAB	DR_1	4	Weighted median	-0.0557003	0.193673	0.773653	-0.287599	0.993152
c__Gammaproteobacteria	finn-b-H7_RETINOPATHYDIAB	DR_1	4	Weighted mode	0.0445749	0.264844	0.87705	0.168306	0.996601
c__Negativicutes	finn-b-H7_RETINOPATHYDIAB	DR_1	7	Inverse variance weighted (multiplicative random effects)	0.011392	0.147208	0.938315	0.0773873	0.990381
c__Negativicutes	finn-b-H7_RETINOPATHYDIAB	DR_1	7	Inverse variance weighted	0.011392	0.147208	0.938315	0.0773873	0.994414
c__Negativicutes	finn-b-H7_RETINOPATHYDIAB	DR_1	7	MR Egger	-0.0969259	0.6852	0.893032	-0.141456	0.996943
c__Negativicutes	finn-b-H7_RETINOPATHYDIAB	DR_1	7	Maximum likelihood	0.0115016	0.119775	0.923499	0.0960273	0.993031
c__Negativicutes	finn-b-H7_RETINOPATHYDIAB	DR_1	7	Weighted median	0.0732279	0.176435	0.678111	0.415042	0.993152
c__Negativicutes	finn-b-H7_RETINOPATHYDIAB	DR_1	7	Weighted mode	0.210933	0.255257	0.440217	0.826358	0.996601
c__Verrucomicrobiae	finn-b-H7_RETINOPATHYDIAB	DR_1	16	Inverse variance weighted (multiplicative random effects)	0.13104	0.0860334	0.127726	1.52313	0.846129
c__Verrucomicrobiae	finn-b-H7_RETINOPATHYDIAB	DR_1	16	Inverse variance weighted	0.13104	0.0860334	0.127726	1.52313	0.994414
c__Verrucomicrobiae	finn-b-H7_RETINOPATHYDIAB	DR_1	16	MR Egger	0.75715	0.409952	0.0860007	1.84692	0.996943
c__Verrucomicrobiae	finn-b-H7_RETINOPATHYDIAB	DR_1	16	Maximum likelihood	0.1396	0.0727292	0.0549268	1.91945	0.649429
c__Verrucomicrobiae	finn-b-H7_RETINOPATHYDIAB	DR_1	16	Weighted median	0.0985501	0.101548	0.331806	0.970482	0.993152
c__Verrucomicrobiae	finn-b-H7_RETINOPATHYDIAB	DR_1	16	Weighted mode	0.116229	0.194426	0.558887	0.597807	0.996601
f__Acidaminococcaceae	finn-b-H7_RETINOPATHYDIAB	DR_1	7	Inverse variance weighted (multiplicative random effects)	0.0146841	0.110791	0.894558	0.132539	0.990381
f__Acidaminococcaceae	finn-b-H7_RETINOPATHYDIAB	DR_1	7	Inverse variance weighted	0.0146841	0.110791	0.894558	0.132539	0.994414
f__Acidaminococcaceae	finn-b-H7_RETINOPATHYDIAB	DR_1	7	MR Egger	0.703742	0.74081	0.385755	0.949962	0.996943
f__Acidaminococcaceae	finn-b-H7_RETINOPATHYDIAB	DR_1	7	Maximum likelihood	0.0162765	0.0797052	0.838191	0.204208	0.993031
f__Acidaminococcaceae	finn-b-H7_RETINOPATHYDIAB	DR_1	7	Weighted median	-0.103545	0.108137	0.338297	-0.957535	0.993152
f__Acidaminococcaceae	finn-b-H7_RETINOPATHYDIAB	DR_1	7	Weighted mode	-0.125231	0.1531	0.444639	-0.817965	0.996601
f__Bacteroidaceae	finn-b-H7_RETINOPATHYDIAB	DR_1	14	Inverse variance weighted (multiplicative random effects)	0.0258891	0.133609	0.846358	0.193768	0.990381
f__Bacteroidaceae	finn-b-H7_RETINOPATHYDIAB	DR_1	14	Inverse variance weighted	0.0258891	0.133609	0.846358	0.193768	0.994414
f__Bacteroidaceae	finn-b-H7_RETINOPATHYDIAB	DR_1	14	MR Egger	-0.713333	0.531815	0.204651	-1.34132	0.996943
f__Bacteroidaceae	finn-b-H7_RETINOPATHYDIAB	DR_1	14	Maximum likelihood	0.0289307	0.097919	0.767646	0.295456	0.993031
f__Bacteroidaceae	finn-b-H7_RETINOPATHYDIAB	DR_1	14	Weighted median	-0.0836019	0.144427	0.562688	-0.578854	0.993152
f__Bacteroidaceae	finn-b-H7_RETINOPATHYDIAB	DR_1	14	Weighted mode	-0.0147429	0.224246	0.948581	-0.0657446	0.996601
f__Bacteroidales_noname	finn-b-H7_RETINOPATHYDIAB	DR_1	8	Inverse variance weighted (multiplicative random effects)	0.00168535	0.132632	0.989862	0.012707	0.994414
f__Bacteroidales_noname	finn-b-H7_RETINOPATHYDIAB	DR_1	8	Inverse variance weighted	0.00168535	0.132632	0.989862	0.012707	0.994414
f__Bacteroidales_noname	finn-b-H7_RETINOPATHYDIAB	DR_1	8	MR Egger	0.702321	0.577868	0.269875	1.21537	0.996943
f__Bacteroidales_noname	finn-b-H7_RETINOPATHYDIAB	DR_1	8	Maximum likelihood	0.0016559	0.116715	0.98868	0.0141876	0.993125
f__Bacteroidales_noname	finn-b-H7_RETINOPATHYDIAB	DR_1	8	Weighted median	-0.0799082	0.16268	0.623285	-0.4912	0.993152
f__Bacteroidales_noname	finn-b-H7_RETINOPATHYDIAB	DR_1	8	Weighted mode	-0.176444	0.225314	0.459236	-0.783103	0.996601
f__Bifidobacteriaceae	finn-b-H7_RETINOPATHYDIAB	DR_1	12	Inverse variance weighted (multiplicative random effects)	-0.0125324	0.0854023	0.883333	-0.146745	0.990381
f__Bifidobacteriaceae	finn-b-H7_RETINOPATHYDIAB	DR_1	12	Inverse variance weighted	-0.0125324	0.085516	0.883487	-0.14655	0.994414
f__Bifidobacteriaceae	finn-b-H7_RETINOPATHYDIAB	DR_1	12	MR Egger	-0.373026	0.306029	0.250845	-1.21893	0.996943
f__Bifidobacteriaceae	finn-b-H7_RETINOPATHYDIAB	DR_1	12	Maximum likelihood	-0.0129188	0.0871973	0.88222	-0.148156	0.993031
f__Bifidobacteriaceae	finn-b-H7_RETINOPATHYDIAB	DR_1	12	Weighted median	0.0615811	0.121529	0.612351	0.50672	0.993152
f__Bifidobacteriaceae	finn-b-H7_RETINOPATHYDIAB	DR_1	12	Weighted mode	0.11225	0.161604	0.501714	0.694599	0.996601
f__Burkholderiales_noname	finn-b-H7_RETINOPATHYDIAB	DR_1	12	Inverse variance weighted (multiplicative random effects)	-0.0761673	0.0571614	0.182697	-1.3325	0.930103
f__Burkholderiales_noname	finn-b-H7_RETINOPATHYDIAB	DR_1	12	Inverse variance weighted	-0.0761673	0.0601284	0.205247	-1.26674	0.994414
f__Burkholderiales_noname	finn-b-H7_RETINOPATHYDIAB	DR_1	12	MR Egger	-0.252832	0.328816	0.459718	-0.768916	0.996943
f__Burkholderiales_noname	finn-b-H7_RETINOPATHYDIAB	DR_1	12	Maximum likelihood	-0.0784159	0.0613544	0.201221	-1.27808	0.967277
f__Burkholderiales_noname	finn-b-H7_RETINOPATHYDIAB	DR_1	12	Weighted median	-0.0326673	0.0832614	0.694803	-0.392346	0.993152
f__Burkholderiales_noname	finn-b-H7_RETINOPATHYDIAB	DR_1	12	Weighted mode	0.0287558	0.145705	0.847148	0.197356	0.996601
f__Clostridiaceae	finn-b-H7_RETINOPATHYDIAB	DR_1	8	Inverse variance weighted (multiplicative random effects)	0.0245014	0.0820268	0.765169	0.2987	0.990381
f__Clostridiaceae	finn-b-H7_RETINOPATHYDIAB	DR_1	8	Inverse variance weighted	0.0245014	0.0820268	0.765169	0.2987	0.994414
f__Clostridiaceae	finn-b-H7_RETINOPATHYDIAB	DR_1	8	MR Egger	0.326981	0.309305	0.331138	1.05715	0.996943
f__Clostridiaceae	finn-b-H7_RETINOPATHYDIAB	DR_1	8	Maximum likelihood	0.0257192	0.078377	0.7428	0.328148	0.993031
f__Clostridiaceae	finn-b-H7_RETINOPATHYDIAB	DR_1	8	Weighted median	-0.00632073	0.107759	0.953226	-0.0586559	0.993152
f__Clostridiaceae	finn-b-H7_RETINOPATHYDIAB	DR_1	8	Weighted mode	-0.124861	0.200532	0.55325	-0.62265	0.996601
f__Clostridiales_noname	finn-b-H7_RETINOPATHYDIAB	DR_1	7	Inverse variance weighted (multiplicative random effects)	0.0158407	0.129488	0.902635	0.122334	0.990381
f__Clostridiales_noname	finn-b-H7_RETINOPATHYDIAB	DR_1	7	Inverse variance weighted	0.0158407	0.129488	0.902635	0.122334	0.994414
f__Clostridiales_noname	finn-b-H7_RETINOPATHYDIAB	DR_1	7	MR Egger	0.450328	0.488318	0.398738	0.922202	0.996943
f__Clostridiales_noname	finn-b-H7_RETINOPATHYDIAB	DR_1	7	Maximum likelihood	0.0169076	0.105516	0.872695	0.160237	0.993031
f__Clostridiales_noname	finn-b-H7_RETINOPATHYDIAB	DR_1	7	Weighted median	0.00843133	0.138427	0.951432	0.0609082	0.993152
f__Clostridiales_noname	finn-b-H7_RETINOPATHYDIAB	DR_1	7	Weighted mode	-0.232187	0.23713	0.365318	-0.979153	0.996601
f__Coriobacteriaceae	finn-b-H7_RETINOPATHYDIAB	DR_1	10	Inverse variance weighted (multiplicative random effects)	0.156855	0.0831506	0.0592417	1.8864	0.674132
f__Coriobacteriaceae	finn-b-H7_RETINOPATHYDIAB	DR_1	10	Inverse variance weighted	0.156855	0.100631	0.119063	1.55872	0.994414
f__Coriobacteriaceae	finn-b-H7_RETINOPATHYDIAB	DR_1	10	MR Egger	0.780804	0.545569	0.190262	1.43117	0.996943
f__Coriobacteriaceae	finn-b-H7_RETINOPATHYDIAB	DR_1	10	Maximum likelihood	0.161815	0.102292	0.113673	1.5819	0.816009
f__Coriobacteriaceae	finn-b-H7_RETINOPATHYDIAB	DR_1	10	Weighted median	0.15887	0.130216	0.222444	1.22005	0.993152
f__Coriobacteriaceae	finn-b-H7_RETINOPATHYDIAB	DR_1	10	Weighted mode	0.156012	0.189457	0.43152	0.823469	0.996601
f__Desulfovibrionaceae	finn-b-H7_RETINOPATHYDIAB	DR_1	6	Inverse variance weighted (multiplicative random effects)	-0.127956	0.136667	0.349136	-0.936267	0.990381
f__Desulfovibrionaceae	finn-b-H7_RETINOPATHYDIAB	DR_1	6	Inverse variance weighted	-0.127956	0.136667	0.349136	-0.936267	0.994414
f__Desulfovibrionaceae	finn-b-H7_RETINOPATHYDIAB	DR_1	6	MR Egger	1.0344	1.04167	0.376907	0.993022	0.996943
f__Desulfovibrionaceae	finn-b-H7_RETINOPATHYDIAB	DR_1	6	Maximum likelihood	-0.134118	0.13358	0.315367	-1.00402	0.967277
f__Desulfovibrionaceae	finn-b-H7_RETINOPATHYDIAB	DR_1	6	Weighted median	-0.0391288	0.167803	0.815619	-0.233183	0.993152
f__Desulfovibrionaceae	finn-b-H7_RETINOPATHYDIAB	DR_1	6	Weighted mode	0.0268376	0.292238	0.930395	0.0918348	0.996601
f__Enterobacteriaceae	finn-b-H7_RETINOPATHYDIAB	DR_1	5	Inverse variance weighted (multiplicative random effects)	0.0469953	0.130199	0.718137	0.36095	0.990381
f__Enterobacteriaceae	finn-b-H7_RETINOPATHYDIAB	DR_1	5	Inverse variance weighted	0.0469953	0.139044	0.735373	0.337988	0.994414
f__Enterobacteriaceae	finn-b-H7_RETINOPATHYDIAB	DR_1	5	MR Egger	-0.267821	0.358244	0.50897	-0.747594	0.996943
f__Enterobacteriaceae	finn-b-H7_RETINOPATHYDIAB	DR_1	5	Maximum likelihood	0.0484001	0.141415	0.732159	0.342255	0.993031
f__Enterobacteriaceae	finn-b-H7_RETINOPATHYDIAB	DR_1	5	Weighted median	-0.0313882	0.168788	0.852474	-0.185963	0.993152
f__Enterobacteriaceae	finn-b-H7_RETINOPATHYDIAB	DR_1	5	Weighted mode	-0.0549354	0.201226	0.798365	-0.273004	0.996601
f__Erysipelotrichaceae	finn-b-H7_RETINOPATHYDIAB	DR_1	8	Inverse variance weighted (multiplicative random effects)	0.0259405	0.078532	0.74116	0.330318	0.990381
f__Erysipelotrichaceae	finn-b-H7_RETINOPATHYDIAB	DR_1	8	Inverse variance weighted	0.0259405	0.0950619	0.784945	0.27288	0.994414
f__Erysipelotrichaceae	finn-b-H7_RETINOPATHYDIAB	DR_1	8	MR Egger	0.346664	0.388343	0.406407	0.892675	0.996943
f__Erysipelotrichaceae	finn-b-H7_RETINOPATHYDIAB	DR_1	8	Maximum likelihood	0.0269919	0.0968985	0.780584	0.278559	0.993031
f__Erysipelotrichaceae	finn-b-H7_RETINOPATHYDIAB	DR_1	8	Weighted median	-0.0343366	0.130814	0.792947	-0.262485	0.993152
f__Erysipelotrichaceae	finn-b-H7_RETINOPATHYDIAB	DR_1	8	Weighted mode	-0.0659325	0.196328	0.746841	-0.335828	0.996601
f__Eubacteriaceae	finn-b-H7_RETINOPATHYDIAB	DR_1	7	Inverse variance weighted (multiplicative random effects)	-0.00651545	0.0573037	0.909475	-0.1137	0.990381
f__Eubacteriaceae	finn-b-H7_RETINOPATHYDIAB	DR_1	7	Inverse variance weighted	-0.00651545	0.123586	0.957955	-0.0527198	0.994414
f__Eubacteriaceae	finn-b-H7_RETINOPATHYDIAB	DR_1	7	MR Egger	0.0610519	0.540169	0.914409	0.113024	0.996943
f__Eubacteriaceae	finn-b-H7_RETINOPATHYDIAB	DR_1	7	Maximum likelihood	-0.00658279	0.124094	0.957694	-0.053047	0.993031
f__Eubacteriaceae	finn-b-H7_RETINOPATHYDIAB	DR_1	7	Weighted median	0.0105034	0.148193	0.943496	0.0708768	0.993152
f__Eubacteriaceae	finn-b-H7_RETINOPATHYDIAB	DR_1	7	Weighted mode	0.0735059	0.205611	0.732957	0.3575	0.996601
f__Lachnospiraceae	finn-b-H7_RETINOPATHYDIAB	DR_1	12	Inverse variance weighted (multiplicative random effects)	-0.00536954	0.0885445	0.951644	-0.0606423	0.990381
f__Lachnospiraceae	finn-b-H7_RETINOPATHYDIAB	DR_1	12	Inverse variance weighted	-0.00536954	0.0952065	0.955024	-0.0563989	0.994414
f__Lachnospiraceae	finn-b-H7_RETINOPATHYDIAB	DR_1	12	MR Egger	-1.02855	0.438148	0.040815	-2.34749	0.996943
f__Lachnospiraceae	finn-b-H7_RETINOPATHYDIAB	DR_1	12	Maximum likelihood	-0.00531783	0.0972127	0.956375	-0.0547031	0.993031
f__Lachnospiraceae	finn-b-H7_RETINOPATHYDIAB	DR_1	12	Weighted median	0.0536834	0.127106	0.672768	0.422352	0.993152
f__Lachnospiraceae	finn-b-H7_RETINOPATHYDIAB	DR_1	12	Weighted mode	0.200418	0.213092	0.367146	0.940521	0.996601
f__Lactobacillaceae	finn-b-H7_RETINOPATHYDIAB	DR_1	12	Inverse variance weighted (multiplicative random effects)	-0.0014509	0.0417474	0.972276	-0.0347543	0.991624
f__Lactobacillaceae	finn-b-H7_RETINOPATHYDIAB	DR_1	12	Inverse variance weighted	-0.0014509	0.0463889	0.975049	-0.0312769	0.994414
f__Lactobacillaceae	finn-b-H7_RETINOPATHYDIAB	DR_1	12	MR Egger	0.0912605	0.194508	0.648999	0.469185	0.996943
f__Lactobacillaceae	finn-b-H7_RETINOPATHYDIAB	DR_1	12	Maximum likelihood	-0.00149453	0.0471014	0.974687	-0.03173	0.993031
f__Lactobacillaceae	finn-b-H7_RETINOPATHYDIAB	DR_1	12	Weighted median	-0.0652471	0.0608379	0.283507	-1.07248	0.993152
f__Lactobacillaceae	finn-b-H7_RETINOPATHYDIAB	DR_1	12	Weighted mode	-0.0738953	0.0805663	0.378709	-0.917199	0.996601
f__Micrococcaceae	finn-b-H7_RETINOPATHYDIAB	DR_1	6	Inverse variance weighted (multiplicative random effects)	-0.501862	0.574757	0.382569	-0.873172	0.990381
f__Micrococcaceae	finn-b-H7_RETINOPATHYDIAB	DR_1	6	Inverse variance weighted	-0.501862	0.574757	0.382569	-0.873172	0.994414
f__Micrococcaceae	finn-b-H7_RETINOPATHYDIAB	DR_1	6	MR Egger	1.68541	2.51882	0.540054	0.669125	0.996943
f__Micrococcaceae	finn-b-H7_RETINOPATHYDIAB	DR_1	6	Maximum likelihood	-2.89635	0.571242	3.9723e-07	-5.07028	5.04385e-05
f__Micrococcaceae	finn-b-H7_RETINOPATHYDIAB	DR_1	6	Weighted median	0.0797199	0.100253	0.426504	0.795188	0.993152
f__Micrococcaceae	finn-b-H7_RETINOPATHYDIAB	DR_1	6	Weighted mode	0.10807	0.109181	0.367712	0.989821	0.996601
f__Oscillospiraceae	finn-b-H7_RETINOPATHYDIAB	DR_1	7	Inverse variance weighted (multiplicative random effects)	-0.0670092	0.0994002	0.500226	-0.674135	0.990381
f__Oscillospiraceae	finn-b-H7_RETINOPATHYDIAB	DR_1	7	Inverse variance weighted	-0.0670092	0.130591	0.607864	-0.513124	0.994414
f__Oscillospiraceae	finn-b-H7_RETINOPATHYDIAB	DR_1	7	MR Egger	-0.0201198	0.844482	0.981914	-0.023825	0.996943
f__Oscillospiraceae	finn-b-H7_RETINOPATHYDIAB	DR_1	7	Maximum likelihood	-0.0680273	0.132585	0.607894	-0.513082	0.993031
f__Oscillospiraceae	finn-b-H7_RETINOPATHYDIAB	DR_1	7	Weighted median	-0.0300244	0.167429	0.857682	-0.179326	0.993152
f__Oscillospiraceae	finn-b-H7_RETINOPATHYDIAB	DR_1	7	Weighted mode	0.084929	0.26028	0.755279	0.326299	0.996601
f__Oxalobacteraceae	finn-b-H7_RETINOPATHYDIAB	DR_1	9	Inverse variance weighted (multiplicative random effects)	0.0405535	0.073086	0.578981	0.554874	0.990381
f__Oxalobacteraceae	finn-b-H7_RETINOPATHYDIAB	DR_1	9	Inverse variance weighted	0.0405535	0.073086	0.578981	0.554874	0.994414
f__Oxalobacteraceae	finn-b-H7_RETINOPATHYDIAB	DR_1	9	MR Egger	0.272175	0.47754	0.586528	0.569953	0.996943
f__Oxalobacteraceae	finn-b-H7_RETINOPATHYDIAB	DR_1	9	Maximum likelihood	0.0425034	0.0726745	0.558651	0.584846	0.993031
f__Oxalobacteraceae	finn-b-H7_RETINOPATHYDIAB	DR_1	9	Weighted median	0.0236025	0.0971277	0.808001	0.243005	0.993152
f__Oxalobacteraceae	finn-b-H7_RETINOPATHYDIAB	DR_1	9	Weighted mode	-0.00906325	0.118446	0.940886	-0.0765182	0.996601
f__Pasteurellaceae	finn-b-H7_RETINOPATHYDIAB	DR_1	3	Inverse variance weighted (fixed effects)	0.0841191	0.113091	0.456985	0.74382	0.990381
f__Pasteurellaceae	finn-b-H7_RETINOPATHYDIAB	DR_1	3	Inverse variance weighted	0.0841191	0.224573	0.707978	0.374574	0.994414
f__Pasteurellaceae	finn-b-H7_RETINOPATHYDIAB	DR_1	3	MR Egger	-2.08558	0.781488	0.228239	-2.66873	0.996943
f__Pasteurellaceae	finn-b-H7_RETINOPATHYDIAB	DR_1	3	Maximum likelihood	0.0953652	0.119892	0.426366	0.795425	0.967277
f__Pasteurellaceae	finn-b-H7_RETINOPATHYDIAB	DR_1	3	Weighted median	0.0114455	0.168432	0.945823	0.0679535	0.993152
f__Pasteurellaceae	finn-b-H7_RETINOPATHYDIAB	DR_1	3	Weighted mode	-0.117938	0.25411	0.688178	-0.464124	0.996601
f__Porphyromonadaceae	finn-b-H7_RETINOPATHYDIAB	DR_1	16	Inverse variance weighted (multiplicative random effects)	0.0913704	0.07784	0.240466	1.17382	0.930103
f__Porphyromonadaceae	finn-b-H7_RETINOPATHYDIAB	DR_1	16	Inverse variance weighted	0.0913704	0.080634	0.257151	1.13315	0.994414
f__Porphyromonadaceae	finn-b-H7_RETINOPATHYDIAB	DR_1	16	MR Egger	-0.130123	0.323548	0.693627	-0.402177	0.996943
f__Porphyromonadaceae	finn-b-H7_RETINOPATHYDIAB	DR_1	16	Maximum likelihood	0.0986648	0.0825219	0.231845	1.19562	0.967277
f__Porphyromonadaceae	finn-b-H7_RETINOPATHYDIAB	DR_1	16	Weighted median	0.0354894	0.11317	0.75383	0.313593	0.993152
f__Porphyromonadaceae	finn-b-H7_RETINOPATHYDIAB	DR_1	16	Weighted mode	-0.00233825	0.164462	0.988844	-0.0142176	0.996601
f__Prevotellaceae	finn-b-H7_RETINOPATHYDIAB	DR_1	8	Inverse variance weighted (multiplicative random effects)	0.089191	0.141488	0.528446	0.63038	0.990381
f__Prevotellaceae	finn-b-H7_RETINOPATHYDIAB	DR_1	8	Inverse variance weighted	0.089191	0.141488	0.528446	0.63038	0.994414
f__Prevotellaceae	finn-b-H7_RETINOPATHYDIAB	DR_1	8	MR Egger	0.112885	0.545626	0.842938	0.206891	0.996943
f__Prevotellaceae	finn-b-H7_RETINOPATHYDIAB	DR_1	8	Maximum likelihood	0.0971505	0.103969	0.35009	0.934415	0.967277
f__Prevotellaceae	finn-b-H7_RETINOPATHYDIAB	DR_1	8	Weighted median	0.0418814	0.147182	0.775984	0.284556	0.993152
f__Prevotellaceae	finn-b-H7_RETINOPATHYDIAB	DR_1	8	Weighted mode	-0.00229827	0.196796	0.991008	-0.0116784	0.996601
f__Rikenellaceae	finn-b-H7_RETINOPATHYDIAB	DR_1	11	Inverse variance weighted (multiplicative random effects)	-0.171242	0.142377	0.229081	-1.20273	0.930103
f__Rikenellaceae	finn-b-H7_RETINOPATHYDIAB	DR_1	11	Inverse variance weighted	-0.171242	0.142377	0.229081	-1.20273	0.994414
f__Rikenellaceae	finn-b-H7_RETINOPATHYDIAB	DR_1	11	MR Egger	-0.74756	0.5246	0.187896	-1.42501	0.996943
f__Rikenellaceae	finn-b-H7_RETINOPATHYDIAB	DR_1	11	Maximum likelihood	-0.180688	0.106422	0.0895383	-1.69784	0.749884
f__Rikenellaceae	finn-b-H7_RETINOPATHYDIAB	DR_1	11	Weighted median	-0.174323	0.152887	0.254198	-1.14021	0.993152
f__Rikenellaceae	finn-b-H7_RETINOPATHYDIAB	DR_1	11	Weighted mode	-0.108811	0.253703	0.677096	-0.42889	0.996601
f__Ruminococcaceae	finn-b-H7_RETINOPATHYDIAB	DR_1	7	Inverse variance weighted (multiplicative random effects)	0.00497408	0.116236	0.965866	0.0427931	0.990381
f__Ruminococcaceae	finn-b-H7_RETINOPATHYDIAB	DR_1	7	Inverse variance weighted	0.00497408	0.122584	0.967633	0.0405768	0.994414
f__Ruminococcaceae	finn-b-H7_RETINOPATHYDIAB	DR_1	7	MR Egger	0.000509864	0.475408	0.999186	0.00107248	0.999186
f__Ruminococcaceae	finn-b-H7_RETINOPATHYDIAB	DR_1	7	Maximum likelihood	0.00502944	0.12457	0.967795	0.0403743	0.993031
f__Ruminococcaceae	finn-b-H7_RETINOPATHYDIAB	DR_1	7	Weighted median	0.0402322	0.158769	0.799958	0.253401	0.993152
f__Ruminococcaceae	finn-b-H7_RETINOPATHYDIAB	DR_1	7	Weighted mode	0.116543	0.225801	0.624225	0.516131	0.996601
f__Streptococcaceae	finn-b-H7_RETINOPATHYDIAB	DR_1	15	Inverse variance weighted (multiplicative random effects)	-0.00161841	0.0654482	0.980272	-0.0247281	0.994414
f__Streptococcaceae	finn-b-H7_RETINOPATHYDIAB	DR_1	15	Inverse variance weighted	-0.00161841	0.0654482	0.980272	-0.0247281	0.994414
f__Streptococcaceae	finn-b-H7_RETINOPATHYDIAB	DR_1	15	MR Egger	-0.198659	0.336168	0.564685	-0.590954	0.996943
f__Streptococcaceae	finn-b-H7_RETINOPATHYDIAB	DR_1	15	Maximum likelihood	-0.00159405	0.0583611	0.97821	-0.0273137	0.993031
f__Streptococcaceae	finn-b-H7_RETINOPATHYDIAB	DR_1	15	Weighted median	0.0449036	0.082392	0.585754	0.545	0.993152
f__Streptococcaceae	finn-b-H7_RETINOPATHYDIAB	DR_1	15	Weighted mode	0.162729	0.159924	0.326161	1.01754	0.996601
f__Sutterellaceae	finn-b-H7_RETINOPATHYDIAB	DR_1	8	Inverse variance weighted (multiplicative random effects)	-0.182899	0.0947879	0.0536606	-1.92957	0.674132
f__Sutterellaceae	finn-b-H7_RETINOPATHYDIAB	DR_1	8	Inverse variance weighted	-0.182899	0.115282	0.112618	-1.58653	0.994414
f__Sutterellaceae	finn-b-H7_RETINOPATHYDIAB	DR_1	8	MR Egger	0.050444	0.439985	0.912463	0.114649	0.996943
f__Sutterellaceae	finn-b-H7_RETINOPATHYDIAB	DR_1	8	Maximum likelihood	-0.186922	0.117129	0.110519	-1.59586	0.816009
f__Sutterellaceae	finn-b-H7_RETINOPATHYDIAB	DR_1	8	Weighted median	-0.132563	0.144504	0.358952	-0.917364	0.993152
f__Sutterellaceae	finn-b-H7_RETINOPATHYDIAB	DR_1	8	Weighted mode	-0.128772	0.207408	0.554357	-0.620866	0.996601
f__Veillonellaceae	finn-b-H7_RETINOPATHYDIAB	DR_1	11	Inverse variance weighted (multiplicative random effects)	0.0718329	0.0787415	0.361631	0.912262	0.990381
f__Veillonellaceae	finn-b-H7_RETINOPATHYDIAB	DR_1	11	Inverse variance weighted	0.0718329	0.0833084	0.388549	0.862253	0.994414
f__Veillonellaceae	finn-b-H7_RETINOPATHYDIAB	DR_1	11	MR Egger	-0.402508	0.391809	0.331094	-1.02731	0.996943
f__Veillonellaceae	finn-b-H7_RETINOPATHYDIAB	DR_1	11	Maximum likelihood	0.0748816	0.0853386	0.380234	0.877465	0.967277
f__Veillonellaceae	finn-b-H7_RETINOPATHYDIAB	DR_1	11	Weighted median	0.0608417	0.113584	0.592198	0.535654	0.993152
f__Veillonellaceae	finn-b-H7_RETINOPATHYDIAB	DR_1	11	Weighted mode	0.0414228	0.200515	0.840482	0.206582	0.996601
f__Verrucomicrobiaceae	finn-b-H7_RETINOPATHYDIAB	DR_1	16	Inverse variance weighted (multiplicative random effects)	0.131036	0.0860314	0.12773	1.52312	0.846129
f__Verrucomicrobiaceae	finn-b-H7_RETINOPATHYDIAB	DR_1	16	Inverse variance weighted	0.131036	0.0860314	0.12773	1.52312	0.994414
f__Verrucomicrobiaceae	finn-b-H7_RETINOPATHYDIAB	DR_1	16	MR Egger	0.756954	0.409912	0.0860462	1.84662	0.996943
f__Verrucomicrobiaceae	finn-b-H7_RETINOPATHYDIAB	DR_1	16	Maximum likelihood	0.13582	0.0727237	0.0618148	1.86762	0.666361
f__Verrucomicrobiaceae	finn-b-H7_RETINOPATHYDIAB	DR_1	16	Weighted median	0.0985573	0.108455	0.363486	0.908743	0.993152
f__Verrucomicrobiaceae	finn-b-H7_RETINOPATHYDIAB	DR_1	16	Weighted mode	0.116253	0.198099	0.56604	0.58684	0.996601
g__Adlercreutzia	finn-b-H7_RETINOPATHYDIAB	DR_1	7	Inverse variance weighted (multiplicative random effects)	-0.025175	0.0850176	0.767142	-0.296116	0.990381
g__Adlercreutzia	finn-b-H7_RETINOPATHYDIAB	DR_1	7	Inverse variance weighted	-0.025175	0.0988387	0.798948	-0.254708	0.994414
g__Adlercreutzia	finn-b-H7_RETINOPATHYDIAB	DR_1	7	MR Egger	-0.458195	0.374762	0.275952	-1.22263	0.996943
g__Adlercreutzia	finn-b-H7_RETINOPATHYDIAB	DR_1	7	Maximum likelihood	-0.0260366	0.100578	0.795736	-0.258869	0.993031
g__Adlercreutzia	finn-b-H7_RETINOPATHYDIAB	DR_1	7	Weighted median	-0.0456265	0.131847	0.7293	-0.346057	0.993152
g__Adlercreutzia	finn-b-H7_RETINOPATHYDIAB	DR_1	7	Weighted mode	-0.0889892	0.187551	0.651933	-0.474481	0.996601
g__Akkermansia	finn-b-H7_RETINOPATHYDIAB	DR_1	16	Inverse variance weighted (multiplicative random effects)	0.130967	0.086036	0.127951	1.52223	0.846129
g__Akkermansia	finn-b-H7_RETINOPATHYDIAB	DR_1	16	Inverse variance weighted	0.130967	0.086036	0.127951	1.52223	0.994414
g__Akkermansia	finn-b-H7_RETINOPATHYDIAB	DR_1	16	MR Egger	0.7582	0.410788	0.0861839	1.84572	0.996943
g__Akkermansia	finn-b-H7_RETINOPATHYDIAB	DR_1	16	Maximum likelihood	0.141231	0.0728493	0.052541	1.93867	0.649429
g__Akkermansia	finn-b-H7_RETINOPATHYDIAB	DR_1	16	Weighted median	0.0985927	0.107784	0.360336	0.914725	0.993152
g__Akkermansia	finn-b-H7_RETINOPATHYDIAB	DR_1	16	Weighted mode	0.116299	0.183678	0.536159	0.633168	0.996601
g__Alistipes	finn-b-H7_RETINOPATHYDIAB	DR_1	11	Inverse variance weighted (multiplicative random effects)	-0.170092	0.142442	0.232435	-1.19411	0.930103
g__Alistipes	finn-b-H7_RETINOPATHYDIAB	DR_1	11	Inverse variance weighted	-0.170092	0.142442	0.232435	-1.19411	0.994414
g__Alistipes	finn-b-H7_RETINOPATHYDIAB	DR_1	11	MR Egger	-0.730653	0.526203	0.198374	-1.38854	0.996943
g__Alistipes	finn-b-H7_RETINOPATHYDIAB	DR_1	11	Maximum likelihood	-0.18613	0.10659	0.0807734	-1.74622	0.735929
g__Alistipes	finn-b-H7_RETINOPATHYDIAB	DR_1	11	Weighted median	-0.172092	0.151874	0.257162	-1.13312	0.993152
g__Alistipes	finn-b-H7_RETINOPATHYDIAB	DR_1	11	Weighted mode	-0.104877	0.271908	0.707793	-0.385706	0.996601
g__Anaerotruncus	finn-b-H7_RETINOPATHYDIAB	DR_1	5	Inverse variance weighted (multiplicative random effects)	-0.0219241	0.0618079	0.722804	-0.354714	0.990381
g__Anaerotruncus	finn-b-H7_RETINOPATHYDIAB	DR_1	5	Inverse variance weighted	-0.0219241	0.0633029	0.72909	-0.346336	0.994414
g__Anaerotruncus	finn-b-H7_RETINOPATHYDIAB	DR_1	5	MR Egger	0.373021	0.664096	0.613552	0.561697	0.996943
g__Anaerotruncus	finn-b-H7_RETINOPATHYDIAB	DR_1	5	Maximum likelihood	-0.0227644	0.0645578	0.724373	-0.352621	0.993031
g__Anaerotruncus	finn-b-H7_RETINOPATHYDIAB	DR_1	5	Weighted median	-0.0966896	0.0891121	0.277907	-1.08503	0.993152
g__Anaerotruncus	finn-b-H7_RETINOPATHYDIAB	DR_1	5	Weighted mode	-0.124687	0.130357	0.392983	-0.956505	0.996601
g__Bacteroidales_noname	finn-b-H7_RETINOPATHYDIAB	DR_1	8	Inverse variance weighted (multiplicative random effects)	0.00175408	0.132614	0.989447	0.0132269	0.994414
g__Bacteroidales_noname	finn-b-H7_RETINOPATHYDIAB	DR_1	8	Inverse variance weighted	0.00175408	0.132614	0.989447	0.0132269	0.994414
g__Bacteroidales_noname	finn-b-H7_RETINOPATHYDIAB	DR_1	8	MR Egger	0.704737	0.57783	0.268369	1.21963	0.996943
g__Bacteroidales_noname	finn-b-H7_RETINOPATHYDIAB	DR_1	8	Maximum likelihood	0.00180934	0.116703	0.98763	0.0155038	0.993125
g__Bacteroidales_noname	finn-b-H7_RETINOPATHYDIAB	DR_1	8	Weighted median	-0.0798084	0.152327	0.600329	-0.523927	0.993152
g__Bacteroidales_noname	finn-b-H7_RETINOPATHYDIAB	DR_1	8	Weighted mode	-0.176381	0.231122	0.470305	-0.763153	0.996601
g__Bacteroides	finn-b-H7_RETINOPATHYDIAB	DR_1	15	Inverse variance weighted (multiplicative random effects)	0.0720989	0.135993	0.595998	0.530164	0.990381
g__Bacteroides	finn-b-H7_RETINOPATHYDIAB	DR_1	15	Inverse variance weighted	0.0720989	0.135993	0.595998	0.530164	0.994414
g__Bacteroides	finn-b-H7_RETINOPATHYDIAB	DR_1	15	MR Egger	-0.465311	0.560438	0.421376	-0.830264	0.996943
g__Bacteroides	finn-b-H7_RETINOPATHYDIAB	DR_1	15	Maximum likelihood	0.0782947	0.0963103	0.416251	0.812942	0.967277
g__Bacteroides	finn-b-H7_RETINOPATHYDIAB	DR_1	15	Weighted median	-0.041583	0.135619	0.759135	-0.306617	0.993152
g__Bacteroides	finn-b-H7_RETINOPATHYDIAB	DR_1	15	Weighted mode	-0.0204123	0.244762	0.934717	-0.0833964	0.996601
g__Barnesiella	finn-b-H7_RETINOPATHYDIAB	DR_1	16	Inverse variance weighted (multiplicative random effects)	-0.066172	0.100856	0.511759	-0.656102	0.990381
g__Barnesiella	finn-b-H7_RETINOPATHYDIAB	DR_1	16	Inverse variance weighted	-0.066172	0.100856	0.511759	-0.656102	0.994414
g__Barnesiella	finn-b-H7_RETINOPATHYDIAB	DR_1	16	MR Egger	0.311128	0.355841	0.396682	0.874345	0.996943
g__Barnesiella	finn-b-H7_RETINOPATHYDIAB	DR_1	16	Maximum likelihood	-0.0666784	0.0786133	0.396337	-0.848182	0.967277
g__Barnesiella	finn-b-H7_RETINOPATHYDIAB	DR_1	16	Weighted median	0.0090013	0.116322	0.938319	0.0773824	0.993152
g__Barnesiella	finn-b-H7_RETINOPATHYDIAB	DR_1	16	Weighted mode	-0.000877965	0.202708	0.996601	-0.00433118	0.996601
g__Bifidobacterium	finn-b-H7_RETINOPATHYDIAB	DR_1	10	Inverse variance weighted (multiplicative random effects)	-0.0493881	0.0833858	0.55366	-0.592284	0.990381
g__Bifidobacterium	finn-b-H7_RETINOPATHYDIAB	DR_1	10	Inverse variance weighted	-0.0493881	0.0921638	0.592046	-0.535873	0.994414
g__Bifidobacterium	finn-b-H7_RETINOPATHYDIAB	DR_1	10	MR Egger	-0.26175	0.319798	0.436779	-0.818486	0.996943
g__Bifidobacterium	finn-b-H7_RETINOPATHYDIAB	DR_1	10	Maximum likelihood	-0.0490863	0.0936678	0.600246	-0.524047	0.993031
g__Bifidobacterium	finn-b-H7_RETINOPATHYDIAB	DR_1	10	Weighted median	0.0571587	0.122966	0.642052	0.464832	0.993152
g__Bifidobacterium	finn-b-H7_RETINOPATHYDIAB	DR_1	10	Weighted mode	0.0957995	0.154489	0.550564	0.620107	0.996601
g__Bilophila	finn-b-H7_RETINOPATHYDIAB	DR_1	7	Inverse variance weighted (multiplicative random effects)	-0.0306065	0.0957518	0.749238	-0.319645	0.990381
g__Bilophila	finn-b-H7_RETINOPATHYDIAB	DR_1	7	Inverse variance weighted	-0.0306065	0.116495	0.79276	-0.262728	0.994414
g__Bilophila	finn-b-H7_RETINOPATHYDIAB	DR_1	7	MR Egger	-1.55191	0.886327	0.140352	-1.75094	0.996943
g__Bilophila	finn-b-H7_RETINOPATHYDIAB	DR_1	7	Maximum likelihood	-0.0312304	0.118013	0.79129	-0.264635	0.993031
g__Bilophila	finn-b-H7_RETINOPATHYDIAB	DR_1	7	Weighted median	0.0238055	0.150277	0.874133	0.158411	0.993152
g__Bilophila	finn-b-H7_RETINOPATHYDIAB	DR_1	7	Weighted mode	0.118661	0.208653	0.590197	0.568698	0.996601
g__Blautia	finn-b-H7_RETINOPATHYDIAB	DR_1	12	Inverse variance weighted (multiplicative random effects)	-0.135638	0.0952302	0.154356	-1.42431	0.930103
g__Blautia	finn-b-H7_RETINOPATHYDIAB	DR_1	12	Inverse variance weighted	-0.135638	0.0952302	0.154356	-1.42431	0.994414
g__Blautia	finn-b-H7_RETINOPATHYDIAB	DR_1	12	MR Egger	0.784912	0.542532	0.178573	1.44676	0.996943
g__Blautia	finn-b-H7_RETINOPATHYDIAB	DR_1	12	Maximum likelihood	-0.135589	0.0935437	0.147205	-1.44947	0.904525
g__Blautia	finn-b-H7_RETINOPATHYDIAB	DR_1	12	Weighted median	-0.140386	0.126544	0.267266	-1.10938	0.993152
g__Blautia	finn-b-H7_RETINOPATHYDIAB	DR_1	12	Weighted mode	-0.19582	0.222906	0.398461	-0.878489	0.996601
g__Burkholderiales_noname	finn-b-H7_RETINOPATHYDIAB	DR_1	12	Inverse variance weighted (multiplicative random effects)	-0.076291	0.0571705	0.182057	-1.33445	0.930103
g__Burkholderiales_noname	finn-b-H7_RETINOPATHYDIAB	DR_1	12	Inverse variance weighted	-0.076291	0.0601503	0.204677	-1.26834	0.994414
g__Burkholderiales_noname	finn-b-H7_RETINOPATHYDIAB	DR_1	12	MR Egger	-0.255609	0.328796	0.454916	-0.777407	0.996943
g__Burkholderiales_noname	finn-b-H7_RETINOPATHYDIAB	DR_1	12	Maximum likelihood	-0.0789643	0.0613935	0.198373	-1.2862	0.967277
g__Burkholderiales_noname	finn-b-H7_RETINOPATHYDIAB	DR_1	12	Weighted median	-0.0334498	0.0838239	0.689857	-0.399048	0.993152
g__Burkholderiales_noname	finn-b-H7_RETINOPATHYDIAB	DR_1	12	Weighted mode	0.0286467	0.151781	0.853735	0.188738	0.996601
g__Butyrivibrio	finn-b-H7_RETINOPATHYDIAB	DR_1	10	Inverse variance weighted (multiplicative random effects)	0.0302193	0.0359198	0.400181	0.841299	0.990381
g__Butyrivibrio	finn-b-H7_RETINOPATHYDIAB	DR_1	10	Inverse variance weighted	0.0302193	0.0447795	0.499774	0.674846	0.994414
g__Butyrivibrio	finn-b-H7_RETINOPATHYDIAB	DR_1	10	MR Egger	0.0193344	0.166006	0.910152	0.116469	0.996943
g__Butyrivibrio	finn-b-H7_RETINOPATHYDIAB	DR_1	10	Maximum likelihood	0.0302378	0.0454953	0.506283	0.664637	0.993031
g__Butyrivibrio	finn-b-H7_RETINOPATHYDIAB	DR_1	10	Weighted median	0.0370001	0.0582889	0.525578	0.63477	0.993152
g__Butyrivibrio	finn-b-H7_RETINOPATHYDIAB	DR_1	10	Weighted mode	0.0192809	0.0824766	0.820391	0.233775	0.996601
g__Clostridium	finn-b-H7_RETINOPATHYDIAB	DR_1	9	Inverse variance weighted (multiplicative random effects)	-0.0432051	0.079901	0.588692	-0.540733	0.990381
g__Clostridium	finn-b-H7_RETINOPATHYDIAB	DR_1	9	Inverse variance weighted	-0.0432051	0.079901	0.588692	-0.540733	0.994414
g__Clostridium	finn-b-H7_RETINOPATHYDIAB	DR_1	9	MR Egger	0.446519	0.275803	0.149483	1.61898	0.996943
g__Clostridium	finn-b-H7_RETINOPATHYDIAB	DR_1	9	Maximum likelihood	-0.0441454	0.0741671	0.551699	-0.595216	0.993031
g__Clostridium	finn-b-H7_RETINOPATHYDIAB	DR_1	9	Weighted median	-0.0125865	0.102185	0.901969	-0.123174	0.993152
g__Clostridium	finn-b-H7_RETINOPATHYDIAB	DR_1	9	Weighted mode	-0.0752891	0.170403	0.670312	-0.44183	0.996601
g__Collinsella	finn-b-H7_RETINOPATHYDIAB	DR_1	8	Inverse variance weighted (multiplicative random effects)	0.22615	0.0993654	0.0228493	2.27594	0.468411
g__Collinsella	finn-b-H7_RETINOPATHYDIAB	DR_1	8	Inverse variance weighted	0.22615	0.103954	0.0295943	2.17548	0.991409
g__Collinsella	finn-b-H7_RETINOPATHYDIAB	DR_1	8	MR Egger	0.341374	0.659957	0.623479	0.517266	0.996943
g__Collinsella	finn-b-H7_RETINOPATHYDIAB	DR_1	8	Maximum likelihood	0.233341	0.10677	0.0288557	2.18545	0.649429
g__Collinsella	finn-b-H7_RETINOPATHYDIAB	DR_1	8	Weighted median	0.275348	0.138409	0.0466595	1.98938	0.993152
g__Collinsella	finn-b-H7_RETINOPATHYDIAB	DR_1	8	Weighted mode	0.410437	0.202378	0.082146	2.02807	0.996601
g__Coprobacter	finn-b-H7_RETINOPATHYDIAB	DR_1	7	Inverse variance weighted (multiplicative random effects)	-0.013766	0.129008	0.915022	-0.106707	0.990381
g__Coprobacter	finn-b-H7_RETINOPATHYDIAB	DR_1	7	Inverse variance weighted	-0.013766	0.129008	0.915022	-0.106707	0.994414
g__Coprobacter	finn-b-H7_RETINOPATHYDIAB	DR_1	7	MR Egger	0.440644	0.83013	0.618271	0.530813	0.996943
g__Coprobacter	finn-b-H7_RETINOPATHYDIAB	DR_1	7	Maximum likelihood	-0.0145148	0.0882047	0.869292	-0.164558	0.993031
g__Coprobacter	finn-b-H7_RETINOPATHYDIAB	DR_1	7	Weighted median	0.163415	0.126355	0.195905	1.29331	0.993152
g__Coprobacter	finn-b-H7_RETINOPATHYDIAB	DR_1	7	Weighted mode	0.261495	0.2559	0.346267	1.02186	0.996601
g__Coprococcus	finn-b-H7_RETINOPATHYDIAB	DR_1	11	Inverse variance weighted (multiplicative random effects)	-0.0385193	0.102745	0.707732	-0.374903	0.990381
g__Coprococcus	finn-b-H7_RETINOPATHYDIAB	DR_1	11	Inverse variance weighted	-0.0385193	0.102745	0.707732	-0.374903	0.994414
g__Coprococcus	finn-b-H7_RETINOPATHYDIAB	DR_1	11	MR Egger	-0.0461854	0.598305	0.940158	-0.0771938	0.996943
g__Coprococcus	finn-b-H7_RETINOPATHYDIAB	DR_1	11	Maximum likelihood	-0.0408637	0.0981197	0.677068	-0.416468	0.993031
g__Coprococcus	finn-b-H7_RETINOPATHYDIAB	DR_1	11	Weighted median	-0.0417683	0.135994	0.758742	-0.307134	0.993152
g__Coprococcus	finn-b-H7_RETINOPATHYDIAB	DR_1	11	Weighted mode	-0.0987628	0.243931	0.694091	-0.40488	0.996601
g__Desulfovibrio	finn-b-H7_RETINOPATHYDIAB	DR_1	2	Inverse variance weighted (fixed effects)	0.0376606	0.169794	0.824468	0.221801	0.990381
g__Desulfovibrio	finn-b-H7_RETINOPATHYDIAB	DR_1	2	Inverse variance weighted	0.0376606	0.262859	0.886075	0.143273	0.994414
g__Desulfovibrio	finn-b-H7_RETINOPATHYDIAB	DR_1	2	Maximum likelihood	0.0398263	0.174956	0.819929	0.227636	0.993031
g__Dialister	finn-b-H7_RETINOPATHYDIAB	DR_1	6	Inverse variance weighted (multiplicative random effects)	-0.00556665	0.0658567	0.932638	-0.0845266	0.990381
g__Dialister	finn-b-H7_RETINOPATHYDIAB	DR_1	6	Inverse variance weighted	-0.00556665	0.0864033	0.948631	-0.0644263	0.994414
g__Dialister	finn-b-H7_RETINOPATHYDIAB	DR_1	6	MR Egger	-0.14098	0.526863	0.802251	-0.267584	0.996943
g__Dialister	finn-b-H7_RETINOPATHYDIAB	DR_1	6	Maximum likelihood	-0.0057002	0.0875074	0.948063	-0.0651397	0.993031
g__Dialister	finn-b-H7_RETINOPATHYDIAB	DR_1	6	Weighted median	-0.00859383	0.106513	0.935694	-0.0806832	0.993152
g__Dialister	finn-b-H7_RETINOPATHYDIAB	DR_1	6	Weighted mode	-0.0150848	0.149806	0.923705	-0.100695	0.996601
g__Dorea	finn-b-H7_RETINOPATHYDIAB	DR_1	6	Inverse variance weighted (multiplicative random effects)	0.224297	0.130763	0.0862911	1.7153	0.780643
g__Dorea	finn-b-H7_RETINOPATHYDIAB	DR_1	6	Inverse variance weighted	0.224297	0.130763	0.0862911	1.7153	0.994414
g__Dorea	finn-b-H7_RETINOPATHYDIAB	DR_1	6	MR Egger	1.71117	1.01315	0.166494	1.68897	0.996943
g__Dorea	finn-b-H7_RETINOPATHYDIAB	DR_1	6	Maximum likelihood	0.232565	0.132456	0.0791236	1.75579	0.735929
g__Dorea	finn-b-H7_RETINOPATHYDIAB	DR_1	6	Weighted median	0.310957	0.165935	0.0609355	1.87396	0.993152
g__Dorea	finn-b-H7_RETINOPATHYDIAB	DR_1	6	Weighted mode	0.328172	0.218289	0.193064	1.50338	0.996601
g__Eggerthella	finn-b-H7_RETINOPATHYDIAB	DR_1	6	Inverse variance weighted (multiplicative random effects)	-0.0613711	0.0820315	0.454376	-0.74814	0.990381
g__Eggerthella	finn-b-H7_RETINOPATHYDIAB	DR_1	6	Inverse variance weighted	-0.0613711	0.0820315	0.454376	-0.74814	0.994414
g__Eggerthella	finn-b-H7_RETINOPATHYDIAB	DR_1	6	MR Egger	0.184598	0.313077	0.587137	0.589624	0.996943
g__Eggerthella	finn-b-H7_RETINOPATHYDIAB	DR_1	6	Maximum likelihood	-0.064985	0.0761662	0.393548	-0.8532	0.967277
g__Eggerthella	finn-b-H7_RETINOPATHYDIAB	DR_1	6	Weighted median	0.0170079	0.101866	0.867399	0.166963	0.993152
g__Eggerthella	finn-b-H7_RETINOPATHYDIAB	DR_1	6	Weighted mode	0.0376757	0.122081	0.77006	0.308614	0.996601
g__Erysipelotrichaceae_noname	finn-b-H7_RETINOPATHYDIAB	DR_1	12	Inverse variance weighted (multiplicative random effects)	-0.00201094	0.0474917	0.966225	-0.0423429	0.990381
g__Erysipelotrichaceae_noname	finn-b-H7_RETINOPATHYDIAB	DR_1	12	Inverse variance weighted	-0.00201094	0.0582072	0.97244	-0.0345479	0.994414
g__Erysipelotrichaceae_noname	finn-b-H7_RETINOPATHYDIAB	DR_1	12	MR Egger	0.0105645	0.281779	0.970831	0.037492	0.996943
g__Erysipelotrichaceae_noname	finn-b-H7_RETINOPATHYDIAB	DR_1	12	Maximum likelihood	-0.00200629	0.0591185	0.972928	-0.0339367	0.993031
g__Erysipelotrichaceae_noname	finn-b-H7_RETINOPATHYDIAB	DR_1	12	Weighted median	0.0060181	0.0788384	0.939153	0.0763346	0.993152
g__Erysipelotrichaceae_noname	finn-b-H7_RETINOPATHYDIAB	DR_1	12	Weighted mode	-0.0264946	0.139895	0.853237	-0.18939	0.996601
g__Escherichia	finn-b-H7_RETINOPATHYDIAB	DR_1	10	Inverse variance weighted (multiplicative random effects)	-0.0961512	0.0737654	0.192413	-1.30347	0.930103
g__Escherichia	finn-b-H7_RETINOPATHYDIAB	DR_1	10	Inverse variance weighted	-0.0961512	0.0916091	0.293911	-1.04958	0.994414
g__Escherichia	finn-b-H7_RETINOPATHYDIAB	DR_1	10	MR Egger	-0.270369	0.275706	0.35549	-0.980644	0.996943
g__Escherichia	finn-b-H7_RETINOPATHYDIAB	DR_1	10	Maximum likelihood	-0.0990644	0.0934823	0.289275	-1.05971	0.967277
g__Escherichia	finn-b-H7_RETINOPATHYDIAB	DR_1	10	Weighted median	-0.118875	0.119684	0.320593	-0.993241	0.993152
g__Escherichia	finn-b-H7_RETINOPATHYDIAB	DR_1	10	Weighted mode	-0.127506	0.193935	0.527333	-0.657471	0.996601
g__Eubacterium	finn-b-H7_RETINOPATHYDIAB	DR_1	7	Inverse variance weighted (multiplicative random effects)	-0.00656202	0.057311	0.908843	-0.114498	0.990381
g__Eubacterium	finn-b-H7_RETINOPATHYDIAB	DR_1	7	Inverse variance weighted	-0.00656202	0.123604	0.957661	-0.0530891	0.994414
g__Eubacterium	finn-b-H7_RETINOPATHYDIAB	DR_1	7	MR Egger	0.0604106	0.541163	0.915459	0.111631	0.996943
g__Eubacterium	finn-b-H7_RETINOPATHYDIAB	DR_1	7	Maximum likelihood	-0.00665737	0.124113	0.957222	-0.0536397	0.993031
g__Eubacterium	finn-b-H7_RETINOPATHYDIAB	DR_1	7	Weighted median	0.0103856	0.147711	0.943947	0.0703104	0.993152
g__Eubacterium	finn-b-H7_RETINOPATHYDIAB	DR_1	7	Weighted mode	0.0734679	0.19385	0.717742	0.378994	0.996601
g__Faecalibacterium	finn-b-H7_RETINOPATHYDIAB	DR_1	7	Inverse variance weighted (multiplicative random effects)	-0.110585	0.142678	0.438303	-0.775062	0.990381
g__Faecalibacterium	finn-b-H7_RETINOPATHYDIAB	DR_1	7	Inverse variance weighted	-0.110585	0.142678	0.438303	-0.775062	0.994414
g__Faecalibacterium	finn-b-H7_RETINOPATHYDIAB	DR_1	7	MR Egger	-0.29007	0.69483	0.693655	-0.41747	0.996943
g__Faecalibacterium	finn-b-H7_RETINOPATHYDIAB	DR_1	7	Maximum likelihood	-0.116854	0.136695	0.392633	-0.854852	0.967277
g__Faecalibacterium	finn-b-H7_RETINOPATHYDIAB	DR_1	7	Weighted median	-0.0306478	0.186835	0.869702	-0.164037	0.993152
g__Faecalibacterium	finn-b-H7_RETINOPATHYDIAB	DR_1	7	Weighted mode	-0.0359368	0.309807	0.91144	-0.115997	0.996601
g__Flavonifractor	finn-b-H7_RETINOPATHYDIAB	DR_1	5	Inverse variance weighted (multiplicative random effects)	-0.0768385	0.114974	0.503933	-0.668314	0.990381
g__Flavonifractor	finn-b-H7_RETINOPATHYDIAB	DR_1	5	Inverse variance weighted	-0.0768385	0.114974	0.503933	-0.668314	0.994414
g__Flavonifractor	finn-b-H7_RETINOPATHYDIAB	DR_1	5	MR Egger	-1.7054	1.27864	0.2745	-1.33376	0.996943
g__Flavonifractor	finn-b-H7_RETINOPATHYDIAB	DR_1	5	Maximum likelihood	-0.0820334	0.0861872	0.341196	-0.951805	0.967277
g__Flavonifractor	finn-b-H7_RETINOPATHYDIAB	DR_1	5	Weighted median	0.0258279	0.111419	0.816687	0.231809	0.993152
g__Flavonifractor	finn-b-H7_RETINOPATHYDIAB	DR_1	5	Weighted mode	0.0253965	0.124424	0.84823	0.204112	0.996601
g__Gordonibacter	finn-b-H7_RETINOPATHYDIAB	DR_1	4	Inverse variance weighted (multiplicative random effects)	-0.0412411	0.0168044	0.0141206	-2.45418	0.414886
g__Gordonibacter	finn-b-H7_RETINOPATHYDIAB	DR_1	4	Inverse variance weighted	-0.0412411	0.0574886	0.473141	-0.717377	0.994414
g__Gordonibacter	finn-b-H7_RETINOPATHYDIAB	DR_1	4	MR Egger	-0.0806023	0.311526	0.820035	-0.258734	0.996943
g__Gordonibacter	finn-b-H7_RETINOPATHYDIAB	DR_1	4	Maximum likelihood	-0.0413729	0.0577593	0.473807	-0.716299	0.993031
g__Gordonibacter	finn-b-H7_RETINOPATHYDIAB	DR_1	4	Weighted median	-0.0325658	0.0637638	0.609544	-0.510725	0.993152
g__Gordonibacter	finn-b-H7_RETINOPATHYDIAB	DR_1	4	Weighted mode	-0.0205101	0.0840939	0.82304	-0.243895	0.996601
g__Haemophilus	finn-b-H7_RETINOPATHYDIAB	DR_1	6	Inverse variance weighted (multiplicative random effects)	0.0704018	0.127336	0.580345	0.552881	0.990381
g__Haemophilus	finn-b-H7_RETINOPATHYDIAB	DR_1	6	Inverse variance weighted	0.0704018	0.127336	0.580345	0.552881	0.994414
g__Haemophilus	finn-b-H7_RETINOPATHYDIAB	DR_1	6	MR Egger	-2.10926	0.67142	0.0347976	-3.1415	0.996943
g__Haemophilus	finn-b-H7_RETINOPATHYDIAB	DR_1	6	Maximum likelihood	0.0782642	0.0825992	0.343375	0.947517	0.967277
g__Haemophilus	finn-b-H7_RETINOPATHYDIAB	DR_1	6	Weighted median	-0.0209339	0.117459	0.858548	-0.178223	0.993152
g__Haemophilus	finn-b-H7_RETINOPATHYDIAB	DR_1	6	Weighted mode	-0.0908566	0.175953	0.627615	-0.516368	0.996601
g__Holdemania	finn-b-H7_RETINOPATHYDIAB	DR_1	2	Inverse variance weighted (fixed effects)	0.180805	0.15012	0.228436	1.2044	0.930103
g__Holdemania	finn-b-H7_RETINOPATHYDIAB	DR_1	2	Inverse variance weighted	0.180805	0.15012	0.228436	1.2044	0.994414
g__Holdemania	finn-b-H7_RETINOPATHYDIAB	DR_1	2	Maximum likelihood	0.180903	0.152613	0.23587	1.18537	0.967277
g__Lachnospiraceae_noname	finn-b-H7_RETINOPATHYDIAB	DR_1	6	Inverse variance weighted (multiplicative random effects)	0.12431	0.172463	0.471039	0.720789	0.990381
g__Lachnospiraceae_noname	finn-b-H7_RETINOPATHYDIAB	DR_1	6	Inverse variance weighted	0.12431	0.172463	0.471039	0.720789	0.994414
g__Lachnospiraceae_noname	finn-b-H7_RETINOPATHYDIAB	DR_1	6	MR Egger	0.315373	0.847626	0.728716	0.372066	0.996943
g__Lachnospiraceae_noname	finn-b-H7_RETINOPATHYDIAB	DR_1	6	Maximum likelihood	0.131055	0.141025	0.352734	0.9293	0.967277
g__Lachnospiraceae_noname	finn-b-H7_RETINOPATHYDIAB	DR_1	6	Weighted median	0.118052	0.186845	0.527505	0.631819	0.993152
g__Lachnospiraceae_noname	finn-b-H7_RETINOPATHYDIAB	DR_1	6	Weighted mode	0.136447	0.239185	0.593039	0.570468	0.996601
g__Lactobacillus	finn-b-H7_RETINOPATHYDIAB	DR_1	11	Inverse variance weighted (multiplicative random effects)	-0.0137421	0.0402142	0.73256	-0.341722	0.990381
g__Lactobacillus	finn-b-H7_RETINOPATHYDIAB	DR_1	11	Inverse variance weighted	-0.0137421	0.0474784	0.772246	-0.289439	0.994414
g__Lactobacillus	finn-b-H7_RETINOPATHYDIAB	DR_1	11	MR Egger	0.0375094	0.197356	0.85348	0.19006	0.996943
g__Lactobacillus	finn-b-H7_RETINOPATHYDIAB	DR_1	11	Maximum likelihood	-0.013931	0.0481073	0.772137	-0.289581	0.993031
g__Lactobacillus	finn-b-H7_RETINOPATHYDIAB	DR_1	11	Weighted median	-0.0672868	0.0604027	0.265293	-1.11397	0.993152
g__Lactobacillus	finn-b-H7_RETINOPATHYDIAB	DR_1	11	Weighted mode	-0.0750105	0.0870781	0.409189	-0.861416	0.996601
g__Odoribacter	finn-b-H7_RETINOPATHYDIAB	DR_1	9	Inverse variance weighted (multiplicative random effects)	0.0841182	0.123198	0.494739	0.682791	0.990381
g__Odoribacter	finn-b-H7_RETINOPATHYDIAB	DR_1	9	Inverse variance weighted	0.0841182	0.123198	0.494739	0.682791	0.994414
g__Odoribacter	finn-b-H7_RETINOPATHYDIAB	DR_1	9	MR Egger	-0.508278	0.607521	0.430426	-0.836642	0.996943
g__Odoribacter	finn-b-H7_RETINOPATHYDIAB	DR_1	9	Maximum likelihood	0.0876635	0.111017	0.42974	0.789637	0.967277
g__Odoribacter	finn-b-H7_RETINOPATHYDIAB	DR_1	9	Weighted median	0.0268379	0.152943	0.860705	0.175477	0.993152
g__Odoribacter	finn-b-H7_RETINOPATHYDIAB	DR_1	9	Weighted mode	-0.0312026	0.279335	0.913811	-0.111703	0.996601
g__Oscillibacter	finn-b-H7_RETINOPATHYDIAB	DR_1	8	Inverse variance weighted (multiplicative random effects)	-0.100739	0.101036	0.318735	-0.997062	0.990381
g__Oscillibacter	finn-b-H7_RETINOPATHYDIAB	DR_1	8	Inverse variance weighted	-0.100739	0.126304	0.425107	-0.797592	0.994414
g__Oscillibacter	finn-b-H7_RETINOPATHYDIAB	DR_1	8	MR Egger	-0.297625	0.797239	0.721745	-0.373319	0.996943
g__Oscillibacter	finn-b-H7_RETINOPATHYDIAB	DR_1	8	Maximum likelihood	-0.103534	0.128751	0.421313	-0.804145	0.967277
g__Oscillibacter	finn-b-H7_RETINOPATHYDIAB	DR_1	8	Weighted median	-0.0418011	0.171703	0.807657	-0.24345	0.993152
g__Oscillibacter	finn-b-H7_RETINOPATHYDIAB	DR_1	8	Weighted mode	0.0704064	0.263937	0.797346	0.266755	0.996601
g__Oxalobacter	finn-b-H7_RETINOPATHYDIAB	DR_1	11	Inverse variance weighted (multiplicative random effects)	-0.0200418	0.0704854	0.776151	-0.284339	0.990381
g__Oxalobacter	finn-b-H7_RETINOPATHYDIAB	DR_1	11	Inverse variance weighted	-0.0200418	0.0704854	0.776151	-0.284339	0.994414
g__Oxalobacter	finn-b-H7_RETINOPATHYDIAB	DR_1	11	MR Egger	-0.0329652	0.486551	0.947464	-0.0677528	0.996943
g__Oxalobacter	finn-b-H7_RETINOPATHYDIAB	DR_1	11	Maximum likelihood	-0.0209328	0.0648359	0.746802	-0.322859	0.993031
g__Oxalobacter	finn-b-H7_RETINOPATHYDIAB	DR_1	11	Weighted median	-0.0269587	0.0877494	0.758673	-0.307224	0.993152
g__Oxalobacter	finn-b-H7_RETINOPATHYDIAB	DR_1	11	Weighted mode	-0.00142123	0.119666	0.990758	-0.0118767	0.996601
g__Parabacteroides	finn-b-H7_RETINOPATHYDIAB	DR_1	14	Inverse variance weighted (multiplicative random effects)	0.0234861	0.0638814	0.713132	0.367652	0.990381
g__Parabacteroides	finn-b-H7_RETINOPATHYDIAB	DR_1	14	Inverse variance weighted	0.0234861	0.0878266	0.78915	0.267415	0.994414
g__Parabacteroides	finn-b-H7_RETINOPATHYDIAB	DR_1	14	MR Egger	0.0120297	0.475706	0.980241	0.025288	0.996943
g__Parabacteroides	finn-b-H7_RETINOPATHYDIAB	DR_1	14	Maximum likelihood	0.0245974	0.0889598	0.782164	0.2765	0.993031
g__Parabacteroides	finn-b-H7_RETINOPATHYDIAB	DR_1	14	Weighted median	0.0336115	0.116408	0.772782	0.288738	0.993152
g__Parabacteroides	finn-b-H7_RETINOPATHYDIAB	DR_1	14	Weighted mode	0.0605273	0.207618	0.775245	0.291532	0.996601
g__Paraprevotella	finn-b-H7_RETINOPATHYDIAB	DR_1	10	Inverse variance weighted (multiplicative random effects)	0.106851	0.0635171	0.0925213	1.68225	0.790286
g__Paraprevotella	finn-b-H7_RETINOPATHYDIAB	DR_1	10	Inverse variance weighted	0.106851	0.0766278	0.163191	1.39442	0.994414
g__Paraprevotella	finn-b-H7_RETINOPATHYDIAB	DR_1	10	MR Egger	0.337977	0.320731	0.322771	1.05377	0.996943
g__Paraprevotella	finn-b-H7_RETINOPATHYDIAB	DR_1	10	Maximum likelihood	0.112026	0.0783827	0.152942	1.42922	0.904525
g__Paraprevotella	finn-b-H7_RETINOPATHYDIAB	DR_1	10	Weighted median	0.0617604	0.108289	0.568455	0.570329	0.993152
g__Paraprevotella	finn-b-H7_RETINOPATHYDIAB	DR_1	10	Weighted mode	0.0234105	0.144581	0.874946	0.161919	0.996601
g__Parasutterella	finn-b-H7_RETINOPATHYDIAB	DR_1	12	Inverse variance weighted (multiplicative random effects)	-0.0151169	0.0496523	0.760781	-0.304455	0.990381
g__Parasutterella	finn-b-H7_RETINOPATHYDIAB	DR_1	12	Inverse variance weighted	-0.0151169	0.0700651	0.829179	-0.215755	0.994414
g__Parasutterella	finn-b-H7_RETINOPATHYDIAB	DR_1	12	MR Egger	-0.025045	0.306969	0.936584	-0.081588	0.996943
g__Parasutterella	finn-b-H7_RETINOPATHYDIAB	DR_1	12	Maximum likelihood	-0.0153082	0.0708101	0.828843	-0.216186	0.993031
g__Parasutterella	finn-b-H7_RETINOPATHYDIAB	DR_1	12	Weighted median	-0.0286999	0.0865239	0.740117	-0.331699	0.993152
g__Parasutterella	finn-b-H7_RETINOPATHYDIAB	DR_1	12	Weighted mode	-0.0678225	0.143437	0.645571	-0.47284	0.996601
g__Phascolarctobacterium	finn-b-H7_RETINOPATHYDIAB	DR_1	8	Inverse variance weighted (multiplicative random effects)	0.00342922	0.0676608	0.959578	0.0506826	0.990381
g__Phascolarctobacterium	finn-b-H7_RETINOPATHYDIAB	DR_1	8	Inverse variance weighted	0.00342922	0.0676608	0.959578	0.0506826	0.994414
g__Phascolarctobacterium	finn-b-H7_RETINOPATHYDIAB	DR_1	8	MR Egger	0.0417582	0.251902	0.873781	0.165772	0.996943
g__Phascolarctobacterium	finn-b-H7_RETINOPATHYDIAB	DR_1	8	Maximum likelihood	0.00354281	0.0632481	0.95533	0.0560145	0.993031
g__Phascolarctobacterium	finn-b-H7_RETINOPATHYDIAB	DR_1	8	Weighted median	0.0135769	0.0826653	0.869542	0.16424	0.993152
g__Phascolarctobacterium	finn-b-H7_RETINOPATHYDIAB	DR_1	8	Weighted mode	0.0482926	0.103805	0.655896	0.465226	0.996601
g__Prevotella	finn-b-H7_RETINOPATHYDIAB	DR_1	7	Inverse variance weighted (multiplicative random effects)	0.0604272	0.10402	0.561295	0.580918	0.990381
g__Prevotella	finn-b-H7_RETINOPATHYDIAB	DR_1	7	Inverse variance weighted	0.0604272	0.108257	0.576719	0.558184	0.994414
g__Prevotella	finn-b-H7_RETINOPATHYDIAB	DR_1	7	MR Egger	0.220711	0.42942	0.62917	0.513975	0.996943
g__Prevotella	finn-b-H7_RETINOPATHYDIAB	DR_1	7	Maximum likelihood	0.0621401	0.109768	0.571323	0.566104	0.993031
g__Prevotella	finn-b-H7_RETINOPATHYDIAB	DR_1	7	Weighted median	0.0400769	0.139779	0.77433	0.286715	0.993152
g__Prevotella	finn-b-H7_RETINOPATHYDIAB	DR_1	7	Weighted mode	0.0398831	0.177278	0.829465	0.224975	0.996601
g__Pseudoflavonifractor	finn-b-H7_RETINOPATHYDIAB	DR_1	10	Inverse variance weighted (multiplicative random effects)	0.0137904	0.0490793	0.778724	0.280982	0.990381
g__Pseudoflavonifractor	finn-b-H7_RETINOPATHYDIAB	DR_1	10	Inverse variance weighted	0.0137904	0.0712975	0.84663	0.19342	0.994414
g__Pseudoflavonifractor	finn-b-H7_RETINOPATHYDIAB	DR_1	10	MR Egger	0.0201651	0.291815	0.946604	0.0691025	0.996943
g__Pseudoflavonifractor	finn-b-H7_RETINOPATHYDIAB	DR_1	10	Maximum likelihood	0.0143922	0.0719892	0.841542	0.199922	0.993031
g__Pseudoflavonifractor	finn-b-H7_RETINOPATHYDIAB	DR_1	10	Weighted median	0.0120803	0.0920127	0.895546	0.131289	0.993152
g__Pseudoflavonifractor	finn-b-H7_RETINOPATHYDIAB	DR_1	10	Weighted mode	-0.0165807	0.140443	0.908613	-0.11806	0.996601
g__Roseburia	finn-b-H7_RETINOPATHYDIAB	DR_1	15	Inverse variance weighted (multiplicative random effects)	-0.0908651	0.0797064	0.254287	-1.14	0.947797
g__Roseburia	finn-b-H7_RETINOPATHYDIAB	DR_1	15	Inverse variance weighted	-0.0908651	0.0797064	0.254287	-1.14	0.994414
g__Roseburia	finn-b-H7_RETINOPATHYDIAB	DR_1	15	MR Egger	-0.350866	0.315749	0.286604	-1.11122	0.996943
g__Roseburia	finn-b-H7_RETINOPATHYDIAB	DR_1	15	Maximum likelihood	-0.0898868	0.0807631	0.265721	-1.11297	0.967277
g__Roseburia	finn-b-H7_RETINOPATHYDIAB	DR_1	15	Weighted median	-0.0639743	0.109337	0.558473	-0.585111	0.993152
g__Roseburia	finn-b-H7_RETINOPATHYDIAB	DR_1	15	Weighted mode	-0.113805	0.149476	0.459077	-0.761358	0.996601
g__Rothia	finn-b-H7_RETINOPATHYDIAB	DR_1	6	Inverse variance weighted (multiplicative random effects)	-0.501455	0.575175	0.383302	-0.871829	0.990381
g__Rothia	finn-b-H7_RETINOPATHYDIAB	DR_1	6	Inverse variance weighted	-0.501455	0.575175	0.383302	-0.871829	0.994414
g__Rothia	finn-b-H7_RETINOPATHYDIAB	DR_1	6	MR Egger	1.70841	2.52322	0.535494	0.677076	0.996943
g__Rothia	finn-b-H7_RETINOPATHYDIAB	DR_1	6	Maximum likelihood	-2.91495	0.580021	5.01876e-07	-5.02559	5.04385e-05
g__Rothia	finn-b-H7_RETINOPATHYDIAB	DR_1	6	Weighted median	0.0799243	0.100939	0.428471	0.79181	0.993152
g__Rothia	finn-b-H7_RETINOPATHYDIAB	DR_1	6	Weighted mode	0.116599	0.106813	0.324786	1.09162	0.996601
g__Ruminococcaceae_noname	finn-b-H7_RETINOPATHYDIAB	DR_1	10	Inverse variance weighted (multiplicative random effects)	0.00988851	0.0613562	0.871963	0.161166	0.990381
g__Ruminococcaceae_noname	finn-b-H7_RETINOPATHYDIAB	DR_1	10	Inverse variance weighted	0.00988851	0.0613562	0.871963	0.161166	0.994414
g__Ruminococcaceae_noname	finn-b-H7_RETINOPATHYDIAB	DR_1	10	MR Egger	-0.001237	0.333038	0.997127	-0.00371428	0.999186
g__Ruminococcaceae_noname	finn-b-H7_RETINOPATHYDIAB	DR_1	10	Maximum likelihood	0.0108139	0.0490453	0.82549	0.220489	0.993031
g__Ruminococcaceae_noname	finn-b-H7_RETINOPATHYDIAB	DR_1	10	Weighted median	0.041715	0.0689658	0.545269	0.604865	0.993152
g__Ruminococcaceae_noname	finn-b-H7_RETINOPATHYDIAB	DR_1	10	Weighted mode	0.0245218	0.113068	0.833141	0.216876	0.996601
g__Ruminococcus	finn-b-H7_RETINOPATHYDIAB	DR_1	10	Inverse variance weighted (multiplicative random effects)	-0.100995	0.0853494	0.236687	-1.18331	0.930103
g__Ruminococcus	finn-b-H7_RETINOPATHYDIAB	DR_1	10	Inverse variance weighted	-0.100995	0.0958888	0.292227	-1.05325	0.994414
g__Ruminococcus	finn-b-H7_RETINOPATHYDIAB	DR_1	10	MR Egger	0.52772	0.595448	0.401334	0.886257	0.996943
g__Ruminococcus	finn-b-H7_RETINOPATHYDIAB	DR_1	10	Maximum likelihood	-0.102433	0.0980285	0.296056	-1.04493	0.967277
g__Ruminococcus	finn-b-H7_RETINOPATHYDIAB	DR_1	10	Weighted median	-0.0270434	0.132455	0.83822	-0.204171	0.993152
g__Ruminococcus	finn-b-H7_RETINOPATHYDIAB	DR_1	10	Weighted mode	0.0707324	0.196774	0.727541	0.35946	0.996601
g__Streptococcus	finn-b-H7_RETINOPATHYDIAB	DR_1	10	Inverse variance weighted (multiplicative random effects)	-0.0587353	0.0788608	0.456395	-0.744797	0.990381
g__Streptococcus	finn-b-H7_RETINOPATHYDIAB	DR_1	10	Inverse variance weighted	-0.0587353	0.0788608	0.456395	-0.744797	0.994414
g__Streptococcus	finn-b-H7_RETINOPATHYDIAB	DR_1	10	MR Egger	-0.926976	0.45841	0.0777983	-2.02215	0.996943
g__Streptococcus	finn-b-H7_RETINOPATHYDIAB	DR_1	10	Maximum likelihood	-0.0614696	0.0725197	0.396646	-0.847627	0.967277
g__Streptococcus	finn-b-H7_RETINOPATHYDIAB	DR_1	10	Weighted median	-0.120395	0.0981751	0.220077	-1.22632	0.993152
g__Streptococcus	finn-b-H7_RETINOPATHYDIAB	DR_1	10	Weighted mode	-0.133737	0.173819	0.461369	-0.769402	0.996601
g__Subdoligranulum	finn-b-H7_RETINOPATHYDIAB	DR_1	14	Inverse variance weighted (multiplicative random effects)	0.0637464	0.0979636	0.51523	0.650715	0.990381
g__Subdoligranulum	finn-b-H7_RETINOPATHYDIAB	DR_1	14	Inverse variance weighted	0.0637464	0.0979636	0.51523	0.650715	0.994414
g__Subdoligranulum	finn-b-H7_RETINOPATHYDIAB	DR_1	14	MR Egger	0.362967	0.390354	0.370781	0.929841	0.996943
g__Subdoligranulum	finn-b-H7_RETINOPATHYDIAB	DR_1	14	Maximum likelihood	0.0676999	0.0881613	0.442541	0.767909	0.967277
g__Subdoligranulum	finn-b-H7_RETINOPATHYDIAB	DR_1	14	Weighted median	0.215783	0.120605	0.0735883	1.78916	0.993152
g__Subdoligranulum	finn-b-H7_RETINOPATHYDIAB	DR_1	14	Weighted mode	0.236918	0.162462	0.168493	1.4583	0.996601
g__Sutterella	finn-b-H7_RETINOPATHYDIAB	DR_1	4	Inverse variance weighted (multiplicative random effects)	-0.0396019	0.120638	0.742708	-0.328269	0.990381
g__Sutterella	finn-b-H7_RETINOPATHYDIAB	DR_1	4	Inverse variance weighted	-0.0396019	0.146343	0.786691	-0.270609	0.994414
g__Sutterella	finn-b-H7_RETINOPATHYDIAB	DR_1	4	MR Egger	0.192325	0.864446	0.844591	0.222484	0.996943
g__Sutterella	finn-b-H7_RETINOPATHYDIAB	DR_1	4	Maximum likelihood	-0.040716	0.148571	0.784045	-0.274052	0.993031
g__Sutterella	finn-b-H7_RETINOPATHYDIAB	DR_1	4	Weighted median	-0.0323808	0.175172	0.853346	-0.184851	0.993152
g__Sutterella	finn-b-H7_RETINOPATHYDIAB	DR_1	4	Weighted mode	0.0104352	0.240471	0.968114	0.0433948	0.996601
g__Sutterellaceae_unclassified	finn-b-H7_RETINOPATHYDIAB	DR_1	6	Inverse variance weighted (multiplicative random effects)	-0.0150712	0.0741132	0.838858	-0.203354	0.990381
g__Sutterellaceae_unclassified	finn-b-H7_RETINOPATHYDIAB	DR_1	6	Inverse variance weighted	-0.0150712	0.0868466	0.862228	-0.173539	0.994414
g__Sutterellaceae_unclassified	finn-b-H7_RETINOPATHYDIAB	DR_1	6	MR Egger	0.385338	0.336695	0.316259	1.14447	0.996943
g__Sutterellaceae_unclassified	finn-b-H7_RETINOPATHYDIAB	DR_1	6	Maximum likelihood	-0.0155798	0.0882138	0.859812	-0.176614	0.993031
g__Sutterellaceae_unclassified	finn-b-H7_RETINOPATHYDIAB	DR_1	6	Weighted median	0.0396755	0.111554	0.722094	0.355661	0.993152
g__Sutterellaceae_unclassified	finn-b-H7_RETINOPATHYDIAB	DR_1	6	Weighted mode	0.103631	0.163085	0.553081	0.635442	0.996601
g__Veillonella	finn-b-H7_RETINOPATHYDIAB	DR_1	7	Inverse variance weighted (multiplicative random effects)	-0.0509711	0.0654199	0.435899	-0.779137	0.990381
g__Veillonella	finn-b-H7_RETINOPATHYDIAB	DR_1	7	Inverse variance weighted	-0.0509711	0.0660422	0.440235	-0.771796	0.994414
g__Veillonella	finn-b-H7_RETINOPATHYDIAB	DR_1	7	MR Egger	-0.19828	0.285613	0.518468	-0.694225	0.996943
g__Veillonella	finn-b-H7_RETINOPATHYDIAB	DR_1	7	Maximum likelihood	-0.0528807	0.0672981	0.432003	-0.785768	0.967277
g__Veillonella	finn-b-H7_RETINOPATHYDIAB	DR_1	7	Weighted median	-0.0893278	0.0911961	0.327326	-0.979513	0.993152
g__Veillonella	finn-b-H7_RETINOPATHYDIAB	DR_1	7	Weighted mode	-0.105703	0.133046	0.457175	-0.79449	0.996601
o__Actinomycetales	finn-b-H7_RETINOPATHYDIAB	DR_1	3	Inverse variance weighted (fixed effects)	-0.0789783	0.104273	0.448799	-0.757419	0.990381
o__Actinomycetales	finn-b-H7_RETINOPATHYDIAB	DR_1	3	Inverse variance weighted	-0.0789783	0.151806	0.602883	-0.520259	0.994414
o__Actinomycetales	finn-b-H7_RETINOPATHYDIAB	DR_1	3	MR Egger	0.965619	1.12934	0.54965	0.855032	0.996943
o__Actinomycetales	finn-b-H7_RETINOPATHYDIAB	DR_1	3	Maximum likelihood	-0.0841107	0.10804	0.436267	-0.778513	0.967277
o__Actinomycetales	finn-b-H7_RETINOPATHYDIAB	DR_1	3	Weighted median	-0.146392	0.142071	0.302814	-1.03042	0.993152
o__Actinomycetales	finn-b-H7_RETINOPATHYDIAB	DR_1	3	Weighted mode	-0.206003	0.186151	0.383738	-1.10664	0.996601
o__Bacteroidales	finn-b-H7_RETINOPATHYDIAB	DR_1	13	Inverse variance weighted (multiplicative random effects)	0.177581	0.103939	0.0875396	1.70852	0.780643
o__Bacteroidales	finn-b-H7_RETINOPATHYDIAB	DR_1	13	Inverse variance weighted	0.177581	0.103939	0.0875396	1.70852	0.994414
o__Bacteroidales	finn-b-H7_RETINOPATHYDIAB	DR_1	13	MR Egger	-0.102009	0.416949	0.811228	-0.244655	0.996943
o__Bacteroidales	finn-b-H7_RETINOPATHYDIAB	DR_1	13	Maximum likelihood	0.186554	0.0935778	0.0461994	1.99357	0.649429
o__Bacteroidales	finn-b-H7_RETINOPATHYDIAB	DR_1	13	Weighted median	0.295758	0.136839	0.0306683	2.16135	0.993152
o__Bacteroidales	finn-b-H7_RETINOPATHYDIAB	DR_1	13	Weighted mode	-0.19356	0.242117	0.43957	-0.799447	0.996601
o__Bifidobacteriales	finn-b-H7_RETINOPATHYDIAB	DR_1	12	Inverse variance weighted (multiplicative random effects)	-0.0125405	0.0854028	0.883259	-0.14684	0.990381
o__Bifidobacteriales	finn-b-H7_RETINOPATHYDIAB	DR_1	12	Inverse variance weighted	-0.0125405	0.0855165	0.883413	-0.146644	0.994414
o__Bifidobacteriales	finn-b-H7_RETINOPATHYDIAB	DR_1	12	MR Egger	-0.37343	0.30615	0.250542	-1.21976	0.996943
o__Bifidobacteriales	finn-b-H7_RETINOPATHYDIAB	DR_1	12	Maximum likelihood	-0.0129104	0.0871975	0.882296	-0.148059	0.993031
o__Bifidobacteriales	finn-b-H7_RETINOPATHYDIAB	DR_1	12	Weighted median	0.061588	0.123414	0.617754	0.499036	0.993152
o__Bifidobacteriales	finn-b-H7_RETINOPATHYDIAB	DR_1	12	Weighted mode	0.112263	0.163847	0.507418	0.685171	0.996601
o__Burkholderiales	finn-b-H7_RETINOPATHYDIAB	DR_1	14	Inverse variance weighted (multiplicative random effects)	-0.0245623	0.115243	0.831222	-0.213135	0.990381
o__Burkholderiales	finn-b-H7_RETINOPATHYDIAB	DR_1	14	Inverse variance weighted	-0.0245623	0.115243	0.831222	-0.213135	0.994414
o__Burkholderiales	finn-b-H7_RETINOPATHYDIAB	DR_1	14	MR Egger	-0.0581616	0.498124	0.908981	-0.116761	0.996943
o__Burkholderiales	finn-b-H7_RETINOPATHYDIAB	DR_1	14	Maximum likelihood	-0.0258078	0.0918098	0.778633	-0.281101	0.993031
o__Burkholderiales	finn-b-H7_RETINOPATHYDIAB	DR_1	14	Weighted median	-0.0717597	0.129056	0.578187	-0.556034	0.993152
o__Burkholderiales	finn-b-H7_RETINOPATHYDIAB	DR_1	14	Weighted mode	-0.131735	0.159418	0.423514	-0.826348	0.996601
o__Clostridiales	finn-b-H7_RETINOPATHYDIAB	DR_1	7	Inverse variance weighted (multiplicative random effects)	0.0302822	0.179597	0.866102	0.168612	0.990381
o__Clostridiales	finn-b-H7_RETINOPATHYDIAB	DR_1	7	Inverse variance weighted	0.0302822	0.179597	0.866102	0.168612	0.994414
o__Clostridiales	finn-b-H7_RETINOPATHYDIAB	DR_1	7	MR Egger	0.367755	0.631666	0.585696	0.582198	0.996943
o__Clostridiales	finn-b-H7_RETINOPATHYDIAB	DR_1	7	Maximum likelihood	0.0325985	0.133451	0.807019	0.244274	0.993031
o__Clostridiales	finn-b-H7_RETINOPATHYDIAB	DR_1	7	Weighted median	-0.0176954	0.181409	0.922294	-0.0975442	0.993152
o__Clostridiales	finn-b-H7_RETINOPATHYDIAB	DR_1	7	Weighted mode	0.0378432	0.242902	0.881303	0.155797	0.996601
o__Coriobacteriales	finn-b-H7_RETINOPATHYDIAB	DR_1	10	Inverse variance weighted (multiplicative random effects)	0.156854	0.0831468	0.059231	1.88647	0.674132
o__Coriobacteriales	finn-b-H7_RETINOPATHYDIAB	DR_1	10	Inverse variance weighted	0.156854	0.100627	0.119052	1.55877	0.994414
o__Coriobacteriales	finn-b-H7_RETINOPATHYDIAB	DR_1	10	MR Egger	0.781307	0.5457	0.190101	1.43175	0.996943
o__Coriobacteriales	finn-b-H7_RETINOPATHYDIAB	DR_1	10	Maximum likelihood	0.161896	0.102303	0.113532	1.58252	0.816009
o__Coriobacteriales	finn-b-H7_RETINOPATHYDIAB	DR_1	10	Weighted median	0.158886	0.135023	0.239305	1.17673	0.993152
o__Coriobacteriales	finn-b-H7_RETINOPATHYDIAB	DR_1	10	Weighted mode	0.156018	0.192052	0.437538	0.812371	0.996601
o__Desulfovibrionales	finn-b-H7_RETINOPATHYDIAB	DR_1	6	Inverse variance weighted (multiplicative random effects)	-0.127948	0.136652	0.349115	-0.936308	0.990381
o__Desulfovibrionales	finn-b-H7_RETINOPATHYDIAB	DR_1	6	Inverse variance weighted	-0.127948	0.136652	0.349115	-0.936308	0.994414
o__Desulfovibrionales	finn-b-H7_RETINOPATHYDIAB	DR_1	6	MR Egger	1.03376	1.04155	0.377124	0.99252	0.996943
o__Desulfovibrionales	finn-b-H7_RETINOPATHYDIAB	DR_1	6	Maximum likelihood	-0.135552	0.133674	0.31056	-1.01405	0.967277
o__Desulfovibrionales	finn-b-H7_RETINOPATHYDIAB	DR_1	6	Weighted median	-0.039158	0.168726	0.816476	-0.23208	0.993152
o__Desulfovibrionales	finn-b-H7_RETINOPATHYDIAB	DR_1	6	Weighted mode	0.0268293	0.281298	0.92772	0.095377	0.996601
o__Enterobacteriales	finn-b-H7_RETINOPATHYDIAB	DR_1	5	Inverse variance weighted (multiplicative random effects)	0.047021	0.130215	0.718022	0.361104	0.990381
o__Enterobacteriales	finn-b-H7_RETINOPATHYDIAB	DR_1	5	Inverse variance weighted	0.047021	0.139063	0.735268	0.338127	0.994414
o__Enterobacteriales	finn-b-H7_RETINOPATHYDIAB	DR_1	5	MR Egger	-0.267892	0.358384	0.50902	-0.747499	0.996943
o__Enterobacteriales	finn-b-H7_RETINOPATHYDIAB	DR_1	5	Maximum likelihood	0.0482748	0.141429	0.73285	0.341337	0.993031
o__Enterobacteriales	finn-b-H7_RETINOPATHYDIAB	DR_1	5	Weighted median	-0.0313856	0.166088	0.850117	-0.188969	0.993152
o__Enterobacteriales	finn-b-H7_RETINOPATHYDIAB	DR_1	5	Weighted mode	-0.0549919	0.20715	0.803768	-0.265469	0.996601
o__Erysipelotrichales	finn-b-H7_RETINOPATHYDIAB	DR_1	8	Inverse variance weighted (multiplicative random effects)	0.0259327	0.0785331	0.741239	0.330214	0.990381
o__Erysipelotrichales	finn-b-H7_RETINOPATHYDIAB	DR_1	8	Inverse variance weighted	0.0259327	0.0950628	0.785011	0.272795	0.994414
o__Erysipelotrichales	finn-b-H7_RETINOPATHYDIAB	DR_1	8	MR Egger	0.347113	0.388674	0.406212	0.893069	0.996943
o__Erysipelotrichales	finn-b-H7_RETINOPATHYDIAB	DR_1	8	Maximum likelihood	0.0270609	0.0969001	0.780041	0.279266	0.993031
o__Erysipelotrichales	finn-b-H7_RETINOPATHYDIAB	DR_1	8	Weighted median	-0.0343579	0.126453	0.785848	-0.271706	0.993152
o__Erysipelotrichales	finn-b-H7_RETINOPATHYDIAB	DR_1	8	Weighted mode	-0.065965	0.177168	0.720663	-0.372331	0.996601
o__Lactobacillales	finn-b-H7_RETINOPATHYDIAB	DR_1	12	Inverse variance weighted (multiplicative random effects)	-0.037801	0.062765	0.546999	-0.602263	0.990381
o__Lactobacillales	finn-b-H7_RETINOPATHYDIAB	DR_1	12	Inverse variance weighted	-0.037801	0.0647548	0.559385	-0.583756	0.994414
o__Lactobacillales	finn-b-H7_RETINOPATHYDIAB	DR_1	12	MR Egger	-0.206583	0.297452	0.503179	-0.694509	0.996943
o__Lactobacillales	finn-b-H7_RETINOPATHYDIAB	DR_1	12	Maximum likelihood	-0.0378705	0.066054	0.566424	-0.573326	0.993031
o__Lactobacillales	finn-b-H7_RETINOPATHYDIAB	DR_1	12	Weighted median	-0.069667	0.0927614	0.452632	-0.751035	0.993152
o__Lactobacillales	finn-b-H7_RETINOPATHYDIAB	DR_1	12	Weighted mode	-0.0856006	0.138287	0.548516	-0.619007	0.996601
o__Pasteurellales	finn-b-H7_RETINOPATHYDIAB	DR_1	3	Inverse variance weighted (fixed effects)	0.0840797	0.113078	0.457145	0.743556	0.990381
o__Pasteurellales	finn-b-H7_RETINOPATHYDIAB	DR_1	3	Inverse variance weighted	0.0840797	0.224553	0.708083	0.374431	0.994414
o__Pasteurellales	finn-b-H7_RETINOPATHYDIAB	DR_1	3	MR Egger	-2.0842	0.780932	0.228229	-2.66886	0.996943
o__Pasteurellales	finn-b-H7_RETINOPATHYDIAB	DR_1	3	Maximum likelihood	0.0953805	0.119874	0.426223	0.795672	0.967277
o__Pasteurellales	finn-b-H7_RETINOPATHYDIAB	DR_1	3	Weighted median	0.0114058	0.171669	0.947027	0.0664408	0.993152
o__Pasteurellales	finn-b-H7_RETINOPATHYDIAB	DR_1	3	Weighted mode	-0.117934	0.235701	0.666456	-0.500355	0.996601
o__Selenomonadales	finn-b-H7_RETINOPATHYDIAB	DR_1	7	Inverse variance weighted (multiplicative random effects)	0.0113907	0.14721	0.938324	0.077377	0.990381
o__Selenomonadales	finn-b-H7_RETINOPATHYDIAB	DR_1	7	Inverse variance weighted	0.0113907	0.14721	0.938324	0.077377	0.994414
o__Selenomonadales	finn-b-H7_RETINOPATHYDIAB	DR_1	7	MR Egger	-0.0969699	0.685258	0.892993	-0.141508	0.996943
o__Selenomonadales	finn-b-H7_RETINOPATHYDIAB	DR_1	7	Maximum likelihood	0.0115003	0.119777	0.923509	0.0960145	0.993031
o__Selenomonadales	finn-b-H7_RETINOPATHYDIAB	DR_1	7	Weighted median	0.0732297	0.170648	0.66783	0.429128	0.993152
o__Selenomonadales	finn-b-H7_RETINOPATHYDIAB	DR_1	7	Weighted mode	0.210946	0.250469	0.431956	0.842205	0.996601
o__Verrucomicrobiales	finn-b-H7_RETINOPATHYDIAB	DR_1	16	Inverse variance weighted (multiplicative random effects)	0.131042	0.0860348	0.127726	1.52313	0.846129
o__Verrucomicrobiales	finn-b-H7_RETINOPATHYDIAB	DR_1	16	Inverse variance weighted	0.131042	0.0860348	0.127726	1.52313	0.994414
o__Verrucomicrobiales	finn-b-H7_RETINOPATHYDIAB	DR_1	16	MR Egger	0.757106	0.409948	0.0860139	1.84683	0.996943
o__Verrucomicrobiales	finn-b-H7_RETINOPATHYDIAB	DR_1	16	Maximum likelihood	0.139665	0.0727178	0.0547765	1.92064	0.649429
o__Verrucomicrobiales	finn-b-H7_RETINOPATHYDIAB	DR_1	16	Weighted median	0.0985535	0.110716	0.373386	0.890148	0.993152
o__Verrucomicrobiales	finn-b-H7_RETINOPATHYDIAB	DR_1	16	Weighted mode	0.116269	0.183361	0.535567	0.634099	0.996601
p__Actinobacteria	finn-b-H7_RETINOPATHYDIAB	DR_1	10	Inverse variance weighted (multiplicative random effects)	-0.0578302	0.0641668	0.367456	-0.901248	0.990381
p__Actinobacteria	finn-b-H7_RETINOPATHYDIAB	DR_1	10	Inverse variance weighted	-0.0578302	0.0906933	0.523705	-0.637645	0.994414
p__Actinobacteria	finn-b-H7_RETINOPATHYDIAB	DR_1	10	MR Egger	-0.336206	0.431636	0.45845	-0.778912	0.996943
p__Actinobacteria	finn-b-H7_RETINOPATHYDIAB	DR_1	10	Maximum likelihood	-0.0566342	0.0916726	0.536716	-0.617787	0.993031
p__Actinobacteria	finn-b-H7_RETINOPATHYDIAB	DR_1	10	Weighted median	0.073155	0.114456	0.522722	0.639155	0.993152
p__Actinobacteria	finn-b-H7_RETINOPATHYDIAB	DR_1	10	Weighted mode	0.0851237	0.163937	0.616115	0.519246	0.996601
p__Bacteroidetes	finn-b-H7_RETINOPATHYDIAB	DR_1	13	Inverse variance weighted (multiplicative random effects)	0.17761	0.10397	0.0875844	1.70828	0.780643
p__Bacteroidetes	finn-b-H7_RETINOPATHYDIAB	DR_1	13	Inverse variance weighted	0.17761	0.10397	0.0875844	1.70828	0.994414
p__Bacteroidetes	finn-b-H7_RETINOPATHYDIAB	DR_1	13	MR Egger	-0.10253	0.417244	0.810414	-0.245732	0.996943
p__Bacteroidetes	finn-b-H7_RETINOPATHYDIAB	DR_1	13	Maximum likelihood	0.185665	0.0934752	0.0470054	1.98625	0.649429
p__Bacteroidetes	finn-b-H7_RETINOPATHYDIAB	DR_1	13	Weighted median	0.295896	0.136622	0.0303268	2.1658	0.993152
p__Bacteroidetes	finn-b-H7_RETINOPATHYDIAB	DR_1	13	Weighted mode	-0.193416	0.271152	0.489294	-0.71331	0.996601
p__Firmicutes	finn-b-H7_RETINOPATHYDIAB	DR_1	6	Inverse variance weighted (multiplicative random effects)	0.0602419	0.207213	0.771262	0.290724	0.990381
p__Firmicutes	finn-b-H7_RETINOPATHYDIAB	DR_1	6	Inverse variance weighted	0.0602419	0.207213	0.771262	0.290724	0.994414
p__Firmicutes	finn-b-H7_RETINOPATHYDIAB	DR_1	6	MR Egger	0.437023	0.813005	0.619405	0.537541	0.996943
p__Firmicutes	finn-b-H7_RETINOPATHYDIAB	DR_1	6	Maximum likelihood	0.0653402	0.140846	0.642711	0.463912	0.993031
p__Firmicutes	finn-b-H7_RETINOPATHYDIAB	DR_1	6	Weighted median	0.071686	0.187775	0.702635	0.381765	0.993152
p__Firmicutes	finn-b-H7_RETINOPATHYDIAB	DR_1	6	Weighted mode	0.0802922	0.243918	0.755363	0.329177	0.996601
p__Proteobacteria	finn-b-H7_RETINOPATHYDIAB	DR_1	10	Inverse variance weighted (multiplicative random effects)	0.00919584	0.0755317	0.903099	0.121748	0.990381
p__Proteobacteria	finn-b-H7_RETINOPATHYDIAB	DR_1	10	Inverse variance weighted	0.00919584	0.0935988	0.921736	0.0982475	0.994414
p__Proteobacteria	finn-b-H7_RETINOPATHYDIAB	DR_1	10	MR Egger	-0.0873105	0.338411	0.802919	-0.258001	0.996943
p__Proteobacteria	finn-b-H7_RETINOPATHYDIAB	DR_1	10	Maximum likelihood	0.00978918	0.0948304	0.917782	0.103228	0.993031
p__Proteobacteria	finn-b-H7_RETINOPATHYDIAB	DR_1	10	Weighted median	0.0707605	0.128041	0.580511	0.552639	0.993152
p__Proteobacteria	finn-b-H7_RETINOPATHYDIAB	DR_1	10	Weighted mode	0.0039935	0.177245	0.982516	0.022531	0.996601
p__Verrucomicrobia	finn-b-H7_RETINOPATHYDIAB	DR_1	16	Inverse variance weighted (multiplicative random effects)	0.131038	0.0860323	0.127726	1.52313	0.846129
p__Verrucomicrobia	finn-b-H7_RETINOPATHYDIAB	DR_1	16	Inverse variance weighted	0.131038	0.0860323	0.127726	1.52313	0.994414
p__Verrucomicrobia	finn-b-H7_RETINOPATHYDIAB	DR_1	16	MR Egger	0.756938	0.409902	0.0860448	1.84663	0.996943
p__Verrucomicrobia	finn-b-H7_RETINOPATHYDIAB	DR_1	16	Maximum likelihood	0.135242	0.0727394	0.0629893	1.85927	0.666361
p__Verrucomicrobia	finn-b-H7_RETINOPATHYDIAB	DR_1	16	Weighted median	0.0985447	0.106804	0.356182	0.922664	0.993152
p__Verrucomicrobia	finn-b-H7_RETINOPATHYDIAB	DR_1	16	Weighted mode	0.116225	0.187008	0.543601	0.6215	0.996601
s__Adlercreutzia_equolifaciens	finn-b-H7_RETINOPATHYDIAB	DR_1	7	Inverse variance weighted (multiplicative random effects)	-0.0252303	0.0851693	0.767049	-0.296237	0.990381
s__Adlercreutzia_equolifaciens	finn-b-H7_RETINOPATHYDIAB	DR_1	7	Inverse variance weighted	-0.0252303	0.0990156	0.798869	-0.254811	0.994414
s__Adlercreutzia_equolifaciens	finn-b-H7_RETINOPATHYDIAB	DR_1	7	MR Egger	-0.457259	0.37466	0.276703	-1.22046	0.996943
s__Adlercreutzia_equolifaciens	finn-b-H7_RETINOPATHYDIAB	DR_1	7	Maximum likelihood	-0.0260822	0.100768	0.795763	-0.258835	0.993031
s__Adlercreutzia_equolifaciens	finn-b-H7_RETINOPATHYDIAB	DR_1	7	Weighted median	-0.044959	0.131347	0.732131	-0.342293	0.993152
s__Adlercreutzia_equolifaciens	finn-b-H7_RETINOPATHYDIAB	DR_1	7	Weighted mode	-0.0875611	0.18906	0.659587	-0.463139	0.996601
s__Akkermansia_muciniphila	finn-b-H7_RETINOPATHYDIAB	DR_1	15	Inverse variance weighted (multiplicative random effects)	0.102513	0.0859455	0.232961	1.19277	0.930103
s__Akkermansia_muciniphila	finn-b-H7_RETINOPATHYDIAB	DR_1	15	Inverse variance weighted	0.102513	0.0859455	0.232961	1.19277	0.994414
s__Akkermansia_muciniphila	finn-b-H7_RETINOPATHYDIAB	DR_1	15	MR Egger	0.85488	0.377259	0.0411696	2.26603	0.996943
s__Akkermansia_muciniphila	finn-b-H7_RETINOPATHYDIAB	DR_1	15	Maximum likelihood	0.106243	0.07475	0.155225	1.42132	0.904525
s__Akkermansia_muciniphila	finn-b-H7_RETINOPATHYDIAB	DR_1	15	Weighted median	0.0973794	0.108033	0.367384	0.901385	0.993152
s__Akkermansia_muciniphila	finn-b-H7_RETINOPATHYDIAB	DR_1	15	Weighted mode	0.113722	0.188598	0.556162	0.602985	0.996601
s__Alistipes_finegoldii	finn-b-H7_RETINOPATHYDIAB	DR_1	9	Inverse variance weighted (multiplicative random effects)	-0.0126754	0.12342	0.9182	-0.102701	0.990381
s__Alistipes_finegoldii	finn-b-H7_RETINOPATHYDIAB	DR_1	9	Inverse variance weighted	-0.0126754	0.12342	0.9182	-0.102701	0.994414
s__Alistipes_finegoldii	finn-b-H7_RETINOPATHYDIAB	DR_1	9	MR Egger	0.248471	0.660638	0.717977	0.376107	0.996943
s__Alistipes_finegoldii	finn-b-H7_RETINOPATHYDIAB	DR_1	9	Maximum likelihood	-0.012821	0.106234	0.90394	-0.120686	0.993031
s__Alistipes_finegoldii	finn-b-H7_RETINOPATHYDIAB	DR_1	9	Weighted median	8.8589e-05	0.140377	0.999496	0.000631081	0.999496
s__Alistipes_finegoldii	finn-b-H7_RETINOPATHYDIAB	DR_1	9	Weighted mode	0.035714	0.217928	0.87389	0.16388	0.996601
s__Alistipes_indistinctus	finn-b-H7_RETINOPATHYDIAB	DR_1	12	Inverse variance weighted (multiplicative random effects)	-0.0653383	0.0685072	0.340213	-0.953744	0.990381
s__Alistipes_indistinctus	finn-b-H7_RETINOPATHYDIAB	DR_1	12	Inverse variance weighted	-0.0653383	0.076439	0.392675	-0.854776	0.994414
s__Alistipes_indistinctus	finn-b-H7_RETINOPATHYDIAB	DR_1	12	MR Egger	-0.572152	0.444765	0.227283	-1.28641	0.996943
s__Alistipes_indistinctus	finn-b-H7_RETINOPATHYDIAB	DR_1	12	Maximum likelihood	-0.0644323	0.0777521	0.40728	-0.828689	0.967277
s__Alistipes_indistinctus	finn-b-H7_RETINOPATHYDIAB	DR_1	12	Weighted median	-0.0587071	0.103071	0.568964	-0.569577	0.993152
s__Alistipes_indistinctus	finn-b-H7_RETINOPATHYDIAB	DR_1	12	Weighted mode	-0.00940884	0.170569	0.956999	-0.0551616	0.996601
s__Alistipes_onderdonkii	finn-b-H7_RETINOPATHYDIAB	DR_1	7	Inverse variance weighted (multiplicative random effects)	-0.166548	0.148401	0.261743	-1.12228	0.958166
s__Alistipes_onderdonkii	finn-b-H7_RETINOPATHYDIAB	DR_1	7	Inverse variance weighted	-0.166548	0.148401	0.261743	-1.12228	0.994414
s__Alistipes_onderdonkii	finn-b-H7_RETINOPATHYDIAB	DR_1	7	MR Egger	-1.16952	0.689196	0.150471	-1.69693	0.996943
s__Alistipes_onderdonkii	finn-b-H7_RETINOPATHYDIAB	DR_1	7	Maximum likelihood	-0.17911	0.126712	0.157504	-1.41352	0.904525
s__Alistipes_onderdonkii	finn-b-H7_RETINOPATHYDIAB	DR_1	7	Weighted median	-0.170213	0.184194	0.355435	-0.924099	0.993152
s__Alistipes_onderdonkii	finn-b-H7_RETINOPATHYDIAB	DR_1	7	Weighted mode	-0.172685	0.284738	0.566426	-0.60647	0.996601
s__Alistipes_putredinis	finn-b-H7_RETINOPATHYDIAB	DR_1	7	Inverse variance weighted (multiplicative random effects)	-0.210325	0.163392	0.19801	-1.28724	0.930103
s__Alistipes_putredinis	finn-b-H7_RETINOPATHYDIAB	DR_1	7	Inverse variance weighted	-0.210325	0.163392	0.19801	-1.28724	0.994414
s__Alistipes_putredinis	finn-b-H7_RETINOPATHYDIAB	DR_1	7	MR Egger	-0.434639	1.07062	0.701554	-0.405971	0.996943
s__Alistipes_putredinis	finn-b-H7_RETINOPATHYDIAB	DR_1	7	Maximum likelihood	-0.225333	0.130494	0.0842108	-1.72676	0.735929
s__Alistipes_putredinis	finn-b-H7_RETINOPATHYDIAB	DR_1	7	Weighted median	-0.103517	0.176435	0.557395	-0.586715	0.993152
s__Alistipes_putredinis	finn-b-H7_RETINOPATHYDIAB	DR_1	7	Weighted mode	-0.0769844	0.236911	0.75625	-0.324951	0.996601
s__Alistipes_senegalensis	finn-b-H7_RETINOPATHYDIAB	DR_1	13	Inverse variance weighted (multiplicative random effects)	0.0813309	0.080463	0.312118	1.01079	0.990381
s__Alistipes_senegalensis	finn-b-H7_RETINOPATHYDIAB	DR_1	13	Inverse variance weighted	0.0813309	0.0851226	0.339347	0.955456	0.994414
s__Alistipes_senegalensis	finn-b-H7_RETINOPATHYDIAB	DR_1	13	MR Egger	0.857058	0.438675	0.0766274	1.95374	0.996943
s__Alistipes_senegalensis	finn-b-H7_RETINOPATHYDIAB	DR_1	13	Maximum likelihood	0.0854552	0.0869669	0.325796	0.982618	0.967277
s__Alistipes_senegalensis	finn-b-H7_RETINOPATHYDIAB	DR_1	13	Weighted median	-0.000505722	0.117753	0.996573	-0.00429478	0.999496
s__Alistipes_senegalensis	finn-b-H7_RETINOPATHYDIAB	DR_1	13	Weighted mode	-0.0210822	0.182926	0.910153	-0.11525	0.996601
s__Alistipes_shahii	finn-b-H7_RETINOPATHYDIAB	DR_1	12	Inverse variance weighted (multiplicative random effects)	0.0583957	0.0795628	0.462975	0.733958	0.990381
s__Alistipes_shahii	finn-b-H7_RETINOPATHYDIAB	DR_1	12	Inverse variance weighted	0.0583957	0.0984105	0.552921	0.593389	0.994414
s__Alistipes_shahii	finn-b-H7_RETINOPATHYDIAB	DR_1	12	MR Egger	-0.0277233	0.474855	0.954594	-0.0583828	0.996943
s__Alistipes_shahii	finn-b-H7_RETINOPATHYDIAB	DR_1	12	Maximum likelihood	0.0602376	0.0999279	0.546634	0.602811	0.993031
s__Alistipes_shahii	finn-b-H7_RETINOPATHYDIAB	DR_1	12	Weighted median	0.1241	0.132244	0.348031	0.938415	0.993152
s__Alistipes_shahii	finn-b-H7_RETINOPATHYDIAB	DR_1	12	Weighted mode	0.141472	0.211812	0.517959	0.66791	0.996601
s__Alistipes_sp_AP11	finn-b-H7_RETINOPATHYDIAB	DR_1	10	Inverse variance weighted (multiplicative random effects)	0.0094097	0.0756656	0.901031	0.124359	0.990381
s__Alistipes_sp_AP11	finn-b-H7_RETINOPATHYDIAB	DR_1	10	Inverse variance weighted	0.0094097	0.0756656	0.901031	0.124359	0.994414
s__Alistipes_sp_AP11	finn-b-H7_RETINOPATHYDIAB	DR_1	10	MR Egger	0.790327	0.292066	0.026824	2.70599	0.996943
s__Alistipes_sp_AP11	finn-b-H7_RETINOPATHYDIAB	DR_1	10	Maximum likelihood	0.00981558	0.0663905	0.882464	0.147846	0.993031
s__Alistipes_sp_AP11	finn-b-H7_RETINOPATHYDIAB	DR_1	10	Weighted median	0.0623074	0.0934884	0.505109	0.666472	0.993152
s__Alistipes_sp_AP11	finn-b-H7_RETINOPATHYDIAB	DR_1	10	Weighted mode	0.133087	0.159152	0.424673	0.836226	0.996601
s__Bacteroidales_bacterium_ph8	finn-b-H7_RETINOPATHYDIAB	DR_1	8	Inverse variance weighted (multiplicative random effects)	0.00557667	0.131466	0.966165	0.0424191	0.990381
s__Bacteroidales_bacterium_ph8	finn-b-H7_RETINOPATHYDIAB	DR_1	8	Inverse variance weighted	0.00557667	0.131466	0.966165	0.0424191	0.994414
s__Bacteroidales_bacterium_ph8	finn-b-H7_RETINOPATHYDIAB	DR_1	8	MR Egger	0.698551	0.572212	0.267959	1.22079	0.996943
s__Bacteroidales_bacterium_ph8	finn-b-H7_RETINOPATHYDIAB	DR_1	8	Maximum likelihood	0.00566529	0.116559	0.961235	0.0486044	0.993031
s__Bacteroidales_bacterium_ph8	finn-b-H7_RETINOPATHYDIAB	DR_1	8	Weighted median	-0.0804867	0.161937	0.619172	-0.497024	0.993152
s__Bacteroidales_bacterium_ph8	finn-b-H7_RETINOPATHYDIAB	DR_1	8	Weighted mode	-0.169928	0.212707	0.450609	-0.798884	0.996601
s__Bacteroides_caccae	finn-b-H7_RETINOPATHYDIAB	DR_1	9	Inverse variance weighted (multiplicative random effects)	0.0221034	0.0646133	0.732284	0.342088	0.990381
s__Bacteroides_caccae	finn-b-H7_RETINOPATHYDIAB	DR_1	9	Inverse variance weighted	0.0221034	0.0848849	0.794561	0.260393	0.994414
s__Bacteroides_caccae	finn-b-H7_RETINOPATHYDIAB	DR_1	9	MR Egger	0.204047	0.274268	0.481116	0.74397	0.996943
s__Bacteroides_caccae	finn-b-H7_RETINOPATHYDIAB	DR_1	9	Maximum likelihood	0.0227745	0.0862963	0.791849	0.26391	0.993031
s__Bacteroides_caccae	finn-b-H7_RETINOPATHYDIAB	DR_1	9	Weighted median	0.022003	0.108627	0.839482	0.202556	0.993152
s__Bacteroides_caccae	finn-b-H7_RETINOPATHYDIAB	DR_1	9	Weighted mode	-0.0349356	0.20353	0.867977	-0.171648	0.996601
s__Bacteroides_cellulosilyticus	finn-b-H7_RETINOPATHYDIAB	DR_1	11	Inverse variance weighted (multiplicative random effects)	-0.0402175	0.0901277	0.655433	-0.446228	0.990381
s__Bacteroides_cellulosilyticus	finn-b-H7_RETINOPATHYDIAB	DR_1	11	Inverse variance weighted	-0.0402175	0.0901277	0.655433	-0.446228	0.994414
s__Bacteroides_cellulosilyticus	finn-b-H7_RETINOPATHYDIAB	DR_1	11	MR Egger	0.398211	0.37572	0.316822	1.05986	0.996943
s__Bacteroides_cellulosilyticus	finn-b-H7_RETINOPATHYDIAB	DR_1	11	Maximum likelihood	-0.0424376	0.0692922	0.540244	-0.612444	0.993031
s__Bacteroides_cellulosilyticus	finn-b-H7_RETINOPATHYDIAB	DR_1	11	Weighted median	0.0087805	0.098031	0.92863	0.0895687	0.993152
s__Bacteroides_cellulosilyticus	finn-b-H7_RETINOPATHYDIAB	DR_1	11	Weighted mode	0.0225762	0.140294	0.875361	0.16092	0.996601
s__Bacteroides_clarus	finn-b-H7_RETINOPATHYDIAB	DR_1	9	Inverse variance weighted (multiplicative random effects)	-0.00596882	0.0380031	0.875196	-0.157061	0.990381
s__Bacteroides_clarus	finn-b-H7_RETINOPATHYDIAB	DR_1	9	Inverse variance weighted	-0.00596882	0.0507668	0.906406	-0.117573	0.994414
s__Bacteroides_clarus	finn-b-H7_RETINOPATHYDIAB	DR_1	9	MR Egger	0.0360286	0.229339	0.879603	0.157098	0.996943
s__Bacteroides_clarus	finn-b-H7_RETINOPATHYDIAB	DR_1	9	Maximum likelihood	-0.00611523	0.0513728	0.905246	-0.119036	0.993031
s__Bacteroides_clarus	finn-b-H7_RETINOPATHYDIAB	DR_1	9	Weighted median	-0.0108093	0.0686144	0.874821	-0.157538	0.993152
s__Bacteroides_clarus	finn-b-H7_RETINOPATHYDIAB	DR_1	9	Weighted mode	-0.00548801	0.0961199	0.955869	-0.0570955	0.996601
s__Bacteroides_coprocola	finn-b-H7_RETINOPATHYDIAB	DR_1	4	Inverse variance weighted (multiplicative random effects)	0.0227173	0.0416447	0.585408	0.545503	0.990381
s__Bacteroides_coprocola	finn-b-H7_RETINOPATHYDIAB	DR_1	4	Inverse variance weighted	0.0227173	0.0689219	0.741695	0.32961	0.994414
s__Bacteroides_coprocola	finn-b-H7_RETINOPATHYDIAB	DR_1	4	MR Egger	0.269947	0.260094	0.408343	1.03788	0.996943
s__Bacteroides_coprocola	finn-b-H7_RETINOPATHYDIAB	DR_1	4	Maximum likelihood	0.0230258	0.0695318	0.740527	0.331155	0.993031
s__Bacteroides_coprocola	finn-b-H7_RETINOPATHYDIAB	DR_1	4	Weighted median	0.00767582	0.0826908	0.926042	0.0928255	0.993152
s__Bacteroides_coprocola	finn-b-H7_RETINOPATHYDIAB	DR_1	4	Weighted mode	-0.0304864	0.0997497	0.779867	-0.305629	0.996601
s__Bacteroides_dorei	finn-b-H7_RETINOPATHYDIAB	DR_1	16	Inverse variance weighted (multiplicative random effects)	0.0610928	0.107328	0.569209	0.569216	0.990381
s__Bacteroides_dorei	finn-b-H7_RETINOPATHYDIAB	DR_1	16	Inverse variance weighted	0.0610928	0.107328	0.569209	0.569216	0.994414
s__Bacteroides_dorei	finn-b-H7_RETINOPATHYDIAB	DR_1	16	MR Egger	-0.158752	0.603892	0.796472	-0.262881	0.996943
s__Bacteroides_dorei	finn-b-H7_RETINOPATHYDIAB	DR_1	16	Maximum likelihood	0.0651275	0.0827002	0.430982	0.787513	0.967277
s__Bacteroides_dorei	finn-b-H7_RETINOPATHYDIAB	DR_1	16	Weighted median	0.0628781	0.115373	0.585755	0.544997	0.993152
s__Bacteroides_dorei	finn-b-H7_RETINOPATHYDIAB	DR_1	16	Weighted mode	0.0553392	0.183206	0.766754	0.30206	0.996601
s__Bacteroides_eggerthii	finn-b-H7_RETINOPATHYDIAB	DR_1	7	Inverse variance weighted (multiplicative random effects)	0.030504	0.086791	0.725239	0.351465	0.990381
s__Bacteroides_eggerthii	finn-b-H7_RETINOPATHYDIAB	DR_1	7	Inverse variance weighted	0.030504	0.086791	0.725239	0.351465	0.994414
s__Bacteroides_eggerthii	finn-b-H7_RETINOPATHYDIAB	DR_1	7	MR Egger	-0.0747799	0.305905	0.816594	-0.244455	0.996943
s__Bacteroides_eggerthii	finn-b-H7_RETINOPATHYDIAB	DR_1	7	Maximum likelihood	0.0321699	0.0766431	0.674678	0.419737	0.993031
s__Bacteroides_eggerthii	finn-b-H7_RETINOPATHYDIAB	DR_1	7	Weighted median	-0.0769938	0.1013	0.447218	-0.760061	0.993152
s__Bacteroides_eggerthii	finn-b-H7_RETINOPATHYDIAB	DR_1	7	Weighted mode	-0.0956222	0.142325	0.526682	-0.671859	0.996601
s__Bacteroides_faecis	finn-b-H7_RETINOPATHYDIAB	DR_1	14	Inverse variance weighted (multiplicative random effects)	-0.0909455	0.0208268	1.26103e-05	-4.36676	0.00129256
s__Bacteroides_faecis	finn-b-H7_RETINOPATHYDIAB	DR_1	14	Inverse variance weighted	-0.0909455	0.0367394	0.0133078	-2.47542	0.668716
s__Bacteroides_faecis	finn-b-H7_RETINOPATHYDIAB	DR_1	14	MR Egger	-0.0289275	0.139895	0.839648	-0.206781	0.996943
s__Bacteroides_faecis	finn-b-H7_RETINOPATHYDIAB	DR_1	14	Maximum likelihood	-0.092302	0.0375691	0.0140156	-2.45686	0.469524
s__Bacteroides_faecis	finn-b-H7_RETINOPATHYDIAB	DR_1	14	Weighted median	-0.0530376	0.0495451	0.284398	-1.07049	0.993152
s__Bacteroides_faecis	finn-b-H7_RETINOPATHYDIAB	DR_1	14	Weighted mode	-0.0331902	0.0754139	0.667088	-0.440107	0.996601
s__Bacteroides_finegoldii	finn-b-H7_RETINOPATHYDIAB	DR_1	0	NA	NA	NA	NA	NA	NA
s__Bacteroides_fragilis	finn-b-H7_RETINOPATHYDIAB	DR_1	15	Inverse variance weighted (multiplicative random effects)	-0.0919677	0.0397123	0.0205667	-2.31585	0.468411
s__Bacteroides_fragilis	finn-b-H7_RETINOPATHYDIAB	DR_1	15	Inverse variance weighted	-0.0919677	0.0549509	0.0942026	-1.67363	0.994414
s__Bacteroides_fragilis	finn-b-H7_RETINOPATHYDIAB	DR_1	15	MR Egger	-0.115495	0.233581	0.629236	-0.494453	0.996943
s__Bacteroides_fragilis	finn-b-H7_RETINOPATHYDIAB	DR_1	15	Maximum likelihood	-0.0910814	0.0558743	0.103078	-1.63011	0.816009
s__Bacteroides_fragilis	finn-b-H7_RETINOPATHYDIAB	DR_1	15	Weighted median	-0.0939087	0.0722695	0.193799	-1.29942	0.993152
s__Bacteroides_fragilis	finn-b-H7_RETINOPATHYDIAB	DR_1	15	Weighted mode	-0.0863399	0.119639	0.482377	-0.72167	0.996601
s__Bacteroides_intestinalis	finn-b-H7_RETINOPATHYDIAB	DR_1	3	Inverse variance weighted (fixed effects)	-0.0207731	0.0880883	0.813571	-0.235821	0.990381
s__Bacteroides_intestinalis	finn-b-H7_RETINOPATHYDIAB	DR_1	3	Inverse variance weighted	-0.0207731	0.0880883	0.813571	-0.235821	0.994414
s__Bacteroides_intestinalis	finn-b-H7_RETINOPATHYDIAB	DR_1	3	MR Egger	0.229844	0.437011	0.691757	0.525945	0.996943
s__Bacteroides_intestinalis	finn-b-H7_RETINOPATHYDIAB	DR_1	3	Maximum likelihood	-0.0209058	0.0883108	0.812866	-0.23673	0.993031
s__Bacteroides_intestinalis	finn-b-H7_RETINOPATHYDIAB	DR_1	3	Weighted median	-0.0348486	0.103745	0.736941	-0.335907	0.993152
s__Bacteroides_intestinalis	finn-b-H7_RETINOPATHYDIAB	DR_1	3	Weighted mode	-0.0454312	0.109239	0.71787	-0.415887	0.996601
s__Bacteroides_massiliensis	finn-b-H7_RETINOPATHYDIAB	DR_1	6	Inverse variance weighted (multiplicative random effects)	0.0713044	0.119651	0.551216	0.595938	0.990381
s__Bacteroides_massiliensis	finn-b-H7_RETINOPATHYDIAB	DR_1	6	Inverse variance weighted	0.0713044	0.119651	0.551216	0.595938	0.994414
s__Bacteroides_massiliensis	finn-b-H7_RETINOPATHYDIAB	DR_1	6	MR Egger	-0.0299892	0.64287	0.965029	-0.046649	0.996943
s__Bacteroides_massiliensis	finn-b-H7_RETINOPATHYDIAB	DR_1	6	Maximum likelihood	0.0753627	0.0981817	0.442734	0.767585	0.967277
s__Bacteroides_massiliensis	finn-b-H7_RETINOPATHYDIAB	DR_1	6	Weighted median	0.203426	0.128059	0.112165	1.58854	0.993152
s__Bacteroides_massiliensis	finn-b-H7_RETINOPATHYDIAB	DR_1	6	Weighted mode	0.231095	0.155621	0.197679	1.48498	0.996601
s__Bacteroides_nordii	finn-b-H7_RETINOPATHYDIAB	DR_1	1	Wald ratio	0.113639	0.0921682	0.217593	1.23295	0.930103
s__Bacteroides_ovatus	finn-b-H7_RETINOPATHYDIAB	DR_1	15	Inverse variance weighted (multiplicative random effects)	-0.042894	0.0851267	0.614343	-0.503884	0.990381
s__Bacteroides_ovatus	finn-b-H7_RETINOPATHYDIAB	DR_1	15	Inverse variance weighted	-0.042894	0.0851267	0.614343	-0.503884	0.994414
s__Bacteroides_ovatus	finn-b-H7_RETINOPATHYDIAB	DR_1	15	MR Egger	-0.372286	0.352015	0.309501	-1.05759	0.996943
s__Bacteroides_ovatus	finn-b-H7_RETINOPATHYDIAB	DR_1	15	Maximum likelihood	-0.0425713	0.0781058	0.585721	-0.545047	0.993031
s__Bacteroides_ovatus	finn-b-H7_RETINOPATHYDIAB	DR_1	15	Weighted median	-0.0112903	0.109354	0.917768	-0.103245	0.993152
s__Bacteroides_ovatus	finn-b-H7_RETINOPATHYDIAB	DR_1	15	Weighted mode	-0.0476431	0.159149	0.769063	-0.299361	0.996601
s__Bacteroides_plebeius	finn-b-H7_RETINOPATHYDIAB	DR_1	7	Inverse variance weighted (multiplicative random effects)	0.0320084	0.0554536	0.563798	0.57721	0.990381
s__Bacteroides_plebeius	finn-b-H7_RETINOPATHYDIAB	DR_1	7	Inverse variance weighted	0.0320084	0.0579448	0.580679	0.552394	0.994414
s__Bacteroides_plebeius	finn-b-H7_RETINOPATHYDIAB	DR_1	7	MR Egger	-0.0110864	0.268882	0.968707	-0.0412315	0.996943
s__Bacteroides_plebeius	finn-b-H7_RETINOPATHYDIAB	DR_1	7	Maximum likelihood	0.0333248	0.0590729	0.572665	0.564131	0.993031
s__Bacteroides_plebeius	finn-b-H7_RETINOPATHYDIAB	DR_1	7	Weighted median	0.067703	0.0769618	0.379024	0.879696	0.993152
s__Bacteroides_plebeius	finn-b-H7_RETINOPATHYDIAB	DR_1	7	Weighted mode	0.111141	0.135614	0.443805	0.819543	0.996601
s__Bacteroides_salyersiae	finn-b-H7_RETINOPATHYDIAB	DR_1	11	Inverse variance weighted (multiplicative random effects)	-0.0579879	0.0406364	0.153582	-1.42699	0.930103
s__Bacteroides_salyersiae	finn-b-H7_RETINOPATHYDIAB	DR_1	11	Inverse variance weighted	-0.0579879	0.0419469	0.166846	-1.38241	0.994414
s__Bacteroides_salyersiae	finn-b-H7_RETINOPATHYDIAB	DR_1	11	MR Egger	-0.315101	0.168623	0.0944992	-1.86867	0.996943
s__Bacteroides_salyersiae	finn-b-H7_RETINOPATHYDIAB	DR_1	11	Maximum likelihood	-0.0594146	0.042755	0.164634	-1.38965	0.919206
s__Bacteroides_salyersiae	finn-b-H7_RETINOPATHYDIAB	DR_1	11	Weighted median	-0.0368249	0.0552931	0.505415	-0.665994	0.993152
s__Bacteroides_salyersiae	finn-b-H7_RETINOPATHYDIAB	DR_1	11	Weighted mode	-0.0364608	0.0729357	0.627959	-0.499903	0.996601
s__Bacteroides_stercoris	finn-b-H7_RETINOPATHYDIAB	DR_1	7	Inverse variance weighted (multiplicative random effects)	0.0486387	0.0693089	0.482824	0.701768	0.990381
s__Bacteroides_stercoris	finn-b-H7_RETINOPATHYDIAB	DR_1	7	Inverse variance weighted	0.0486387	0.103282	0.63769	0.470931	0.994414
s__Bacteroides_stercoris	finn-b-H7_RETINOPATHYDIAB	DR_1	7	MR Egger	-0.671855	0.989597	0.527337	-0.678918	0.996943
s__Bacteroides_stercoris	finn-b-H7_RETINOPATHYDIAB	DR_1	7	Maximum likelihood	0.0496521	0.10426	0.633909	0.476232	0.993031
s__Bacteroides_stercoris	finn-b-H7_RETINOPATHYDIAB	DR_1	7	Weighted median	0.155454	0.132125	0.239369	1.17657	0.993152
s__Bacteroides_stercoris	finn-b-H7_RETINOPATHYDIAB	DR_1	7	Weighted mode	0.178518	0.177983	0.354579	1.003	0.996601
s__Bacteroides_thetaiotaomicron	finn-b-H7_RETINOPATHYDIAB	DR_1	8	Inverse variance weighted (multiplicative random effects)	-0.0477892	0.11899	0.687962	-0.401623	0.990381
s__Bacteroides_thetaiotaomicron	finn-b-H7_RETINOPATHYDIAB	DR_1	8	Inverse variance weighted	-0.0477892	0.11899	0.687962	-0.401623	0.994414
s__Bacteroides_thetaiotaomicron	finn-b-H7_RETINOPATHYDIAB	DR_1	8	MR Egger	-0.178022	0.517053	0.742366	-0.344301	0.996943
s__Bacteroides_thetaiotaomicron	finn-b-H7_RETINOPATHYDIAB	DR_1	8	Maximum likelihood	-0.0491579	0.103864	0.636006	-0.473291	0.993031
s__Bacteroides_thetaiotaomicron	finn-b-H7_RETINOPATHYDIAB	DR_1	8	Weighted median	-0.0678792	0.140598	0.629245	-0.482789	0.993152
s__Bacteroides_thetaiotaomicron	finn-b-H7_RETINOPATHYDIAB	DR_1	8	Weighted mode	-0.0586184	0.222944	0.800176	-0.262929	0.996601
s__Bacteroides_uniformis	finn-b-H7_RETINOPATHYDIAB	DR_1	8	Inverse variance weighted (multiplicative random effects)	0.115138	0.107146	0.282555	1.0746	0.990381
s__Bacteroides_uniformis	finn-b-H7_RETINOPATHYDIAB	DR_1	8	Inverse variance weighted	0.115138	0.119553	0.335509	0.963077	0.994414
s__Bacteroides_uniformis	finn-b-H7_RETINOPATHYDIAB	DR_1	8	MR Egger	-0.118491	0.502084	0.821284	-0.235998	0.996943
s__Bacteroides_uniformis	finn-b-H7_RETINOPATHYDIAB	DR_1	8	Maximum likelihood	0.119803	0.122511	0.328127	0.977893	0.967277
s__Bacteroides_uniformis	finn-b-H7_RETINOPATHYDIAB	DR_1	8	Weighted median	0.128201	0.157883	0.41679	0.812002	0.993152
s__Bacteroides_uniformis	finn-b-H7_RETINOPATHYDIAB	DR_1	8	Weighted mode	0.0596399	0.235807	0.807598	0.252918	0.996601
s__Bacteroides_vulgatus	finn-b-H7_RETINOPATHYDIAB	DR_1	8	Inverse variance weighted (multiplicative random effects)	-0.124035	0.117692	0.291929	-1.0539	0.990381
s__Bacteroides_vulgatus	finn-b-H7_RETINOPATHYDIAB	DR_1	8	Inverse variance weighted	-0.124035	0.117692	0.291929	-1.0539	0.994414
s__Bacteroides_vulgatus	finn-b-H7_RETINOPATHYDIAB	DR_1	8	MR Egger	-0.0121363	0.512651	0.981881	-0.0236737	0.996943
s__Bacteroides_vulgatus	finn-b-H7_RETINOPATHYDIAB	DR_1	8	Maximum likelihood	-0.126092	0.114773	0.271932	-1.09862	0.967277
s__Bacteroides_vulgatus	finn-b-H7_RETINOPATHYDIAB	DR_1	8	Weighted median	-0.16232	0.156042	0.29823	-1.04024	0.993152
s__Bacteroides_vulgatus	finn-b-H7_RETINOPATHYDIAB	DR_1	8	Weighted mode	-0.152013	0.218885	0.509762	-0.694487	0.996601
s__Bacteroides_xylanisolvens	finn-b-H7_RETINOPATHYDIAB	DR_1	13	Inverse variance weighted (multiplicative random effects)	0.00553918	0.0609164	0.927548	0.0909309	0.990381
s__Bacteroides_xylanisolvens	finn-b-H7_RETINOPATHYDIAB	DR_1	13	Inverse variance weighted	0.00553918	0.0763525	0.942166	0.0725475	0.994414
s__Bacteroides_xylanisolvens	finn-b-H7_RETINOPATHYDIAB	DR_1	13	MR Egger	0.0843206	0.255837	0.747903	0.329587	0.996943
s__Bacteroides_xylanisolvens	finn-b-H7_RETINOPATHYDIAB	DR_1	13	Maximum likelihood	0.00564131	0.0772156	0.941759	0.0730592	0.993031
s__Bacteroides_xylanisolvens	finn-b-H7_RETINOPATHYDIAB	DR_1	13	Weighted median	-0.0363781	0.100463	0.717273	-0.362106	0.993152
s__Bacteroides_xylanisolvens	finn-b-H7_RETINOPATHYDIAB	DR_1	13	Weighted mode	-0.081083	0.146034	0.588936	-0.555234	0.996601
s__Barnesiella_intestinihominis	finn-b-H7_RETINOPATHYDIAB	DR_1	15	Inverse variance weighted (multiplicative random effects)	-0.0602154	0.0877331	0.492494	-0.686347	0.990381
s__Barnesiella_intestinihominis	finn-b-H7_RETINOPATHYDIAB	DR_1	15	Inverse variance weighted	-0.0602154	0.0877331	0.492494	-0.686347	0.994414
s__Barnesiella_intestinihominis	finn-b-H7_RETINOPATHYDIAB	DR_1	15	MR Egger	-0.0440334	0.334284	0.897219	-0.131725	0.996943
s__Barnesiella_intestinihominis	finn-b-H7_RETINOPATHYDIAB	DR_1	15	Maximum likelihood	-0.0598808	0.0805237	0.457093	-0.743642	0.987911
s__Barnesiella_intestinihominis	finn-b-H7_RETINOPATHYDIAB	DR_1	15	Weighted median	-0.0710921	0.112885	0.528841	-0.629776	0.993152
s__Barnesiella_intestinihominis	finn-b-H7_RETINOPATHYDIAB	DR_1	15	Weighted mode	-0.0307031	0.189954	0.873903	-0.161635	0.996601
s__Bifidobacterium_adolescentis	finn-b-H7_RETINOPATHYDIAB	DR_1	11	Inverse variance weighted (multiplicative random effects)	-0.00792486	0.0631967	0.900207	-0.1254	0.990381
s__Bifidobacterium_adolescentis	finn-b-H7_RETINOPATHYDIAB	DR_1	11	Inverse variance weighted	-0.00792486	0.0783256	0.919409	-0.101178	0.994414
s__Bifidobacterium_adolescentis	finn-b-H7_RETINOPATHYDIAB	DR_1	11	MR Egger	0.348724	0.294853	0.267228	1.1827	0.996943
s__Bifidobacterium_adolescentis	finn-b-H7_RETINOPATHYDIAB	DR_1	11	Maximum likelihood	-0.00789085	0.0791729	0.92061	-0.0996659	0.993031
s__Bifidobacterium_adolescentis	finn-b-H7_RETINOPATHYDIAB	DR_1	11	Weighted median	0.0222998	0.104819	0.831526	0.212745	0.993152
s__Bifidobacterium_adolescentis	finn-b-H7_RETINOPATHYDIAB	DR_1	11	Weighted mode	0.0504516	0.13914	0.724453	0.362596	0.996601
s__Bifidobacterium_bifidum	finn-b-H7_RETINOPATHYDIAB	DR_1	16	Inverse variance weighted (multiplicative random effects)	-0.0430837	0.0612025	0.481462	-0.703953	0.990381
s__Bifidobacterium_bifidum	finn-b-H7_RETINOPATHYDIAB	DR_1	16	Inverse variance weighted	-0.0430837	0.0612025	0.481462	-0.703953	0.994414
s__Bifidobacterium_bifidum	finn-b-H7_RETINOPATHYDIAB	DR_1	16	MR Egger	0.0526845	0.242229	0.830957	0.217499	0.996943
s__Bifidobacterium_bifidum	finn-b-H7_RETINOPATHYDIAB	DR_1	16	Maximum likelihood	-0.0466273	0.0463417	0.314337	-1.00616	0.967277
s__Bifidobacterium_bifidum	finn-b-H7_RETINOPATHYDIAB	DR_1	16	Weighted median	0.0494765	0.0664815	0.456747	0.744215	0.993152
s__Bifidobacterium_bifidum	finn-b-H7_RETINOPATHYDIAB	DR_1	16	Weighted mode	0.113493	0.104711	0.295536	1.08387	0.996601
s__Bifidobacterium_catenulatum	finn-b-H7_RETINOPATHYDIAB	DR_1	6	Inverse variance weighted (multiplicative random effects)	0.0428544	0.02759	0.120361	1.55326	0.846129
s__Bifidobacterium_catenulatum	finn-b-H7_RETINOPATHYDIAB	DR_1	6	Inverse variance weighted	0.0428544	0.0478961	0.370928	0.894736	0.994414
s__Bifidobacterium_catenulatum	finn-b-H7_RETINOPATHYDIAB	DR_1	6	MR Egger	0.167102	0.228697	0.505476	0.73067	0.996943
s__Bifidobacterium_catenulatum	finn-b-H7_RETINOPATHYDIAB	DR_1	6	Maximum likelihood	0.0434937	0.0484036	0.368885	0.898563	0.967277
s__Bifidobacterium_catenulatum	finn-b-H7_RETINOPATHYDIAB	DR_1	6	Weighted median	0.05977	0.0586675	0.308302	1.01879	0.993152
s__Bifidobacterium_catenulatum	finn-b-H7_RETINOPATHYDIAB	DR_1	6	Weighted mode	0.0767835	0.0894004	0.429653	0.858873	0.996601
s__Bifidobacterium_longum	finn-b-H7_RETINOPATHYDIAB	DR_1	11	Inverse variance weighted (multiplicative random effects)	-0.128179	0.064139	0.0456671	-1.99846	0.624116
s__Bifidobacterium_longum	finn-b-H7_RETINOPATHYDIAB	DR_1	11	Inverse variance weighted	-0.128179	0.0883139	0.146668	-1.4514	0.994414
s__Bifidobacterium_longum	finn-b-H7_RETINOPATHYDIAB	DR_1	11	MR Egger	-0.271213	0.374416	0.487245	-0.724363	0.996943
s__Bifidobacterium_longum	finn-b-H7_RETINOPATHYDIAB	DR_1	11	Maximum likelihood	-0.130061	0.0895356	0.14633	-1.45262	0.904525
s__Bifidobacterium_longum	finn-b-H7_RETINOPATHYDIAB	DR_1	11	Weighted median	-0.156615	0.108715	0.149697	-1.4406	0.993152
s__Bifidobacterium_longum	finn-b-H7_RETINOPATHYDIAB	DR_1	11	Weighted mode	-0.192083	0.166038	0.274215	-1.15687	0.996601
s__Bilophila_unclassified	finn-b-H7_RETINOPATHYDIAB	DR_1	10	Inverse variance weighted (multiplicative random effects)	-0.0236274	0.0810218	0.770579	-0.291618	0.990381
s__Bilophila_unclassified	finn-b-H7_RETINOPATHYDIAB	DR_1	10	Inverse variance weighted	-0.0236274	0.0974825	0.808489	-0.242376	0.994414
s__Bilophila_unclassified	finn-b-H7_RETINOPATHYDIAB	DR_1	10	MR Egger	-1.424	0.794861	0.110985	-1.7915	0.996943
s__Bilophila_unclassified	finn-b-H7_RETINOPATHYDIAB	DR_1	10	Maximum likelihood	-0.0242742	0.0988927	0.8061	-0.24546	0.993031
s__Bilophila_unclassified	finn-b-H7_RETINOPATHYDIAB	DR_1	10	Weighted median	0.0470854	0.125007	0.706426	0.37666	0.993152
s__Bilophila_unclassified	finn-b-H7_RETINOPATHYDIAB	DR_1	10	Weighted mode	0.0871682	0.196394	0.667635	0.443843	0.996601
s__Bilophila_wadsworthia	finn-b-H7_RETINOPATHYDIAB	DR_1	7	Inverse variance weighted (multiplicative random effects)	0.0988151	0.113529	0.384086	0.870393	0.990381
s__Bilophila_wadsworthia	finn-b-H7_RETINOPATHYDIAB	DR_1	7	Inverse variance weighted	0.0988151	0.113529	0.384086	0.870393	0.994414
s__Bilophila_wadsworthia	finn-b-H7_RETINOPATHYDIAB	DR_1	7	MR Egger	-0.302394	0.309983	0.374106	-0.975517	0.996943
s__Bilophila_wadsworthia	finn-b-H7_RETINOPATHYDIAB	DR_1	7	Maximum likelihood	0.105996	0.111402	0.341365	0.951471	0.967277
s__Bilophila_wadsworthia	finn-b-H7_RETINOPATHYDIAB	DR_1	7	Weighted median	0.101491	0.141434	0.473011	0.717588	0.993152
s__Bilophila_wadsworthia	finn-b-H7_RETINOPATHYDIAB	DR_1	7	Weighted mode	0.0712914	0.19038	0.720933	0.37447	0.996601
s__Burkholderiales_bacterium_1_1_47	finn-b-H7_RETINOPATHYDIAB	DR_1	12	Inverse variance weighted (multiplicative random effects)	-0.0760181	0.0572099	0.183928	-1.32876	0.930103
s__Burkholderiales_bacterium_1_1_47	finn-b-H7_RETINOPATHYDIAB	DR_1	12	Inverse variance weighted	-0.0760181	0.0601561	0.206345	-1.26368	0.994414
s__Burkholderiales_bacterium_1_1_47	finn-b-H7_RETINOPATHYDIAB	DR_1	12	MR Egger	-0.246759	0.32844	0.469779	-0.751308	0.996943
s__Burkholderiales_bacterium_1_1_47	finn-b-H7_RETINOPATHYDIAB	DR_1	12	Maximum likelihood	-0.0786417	0.0614073	0.200314	-1.28066	0.967277
s__Burkholderiales_bacterium_1_1_47	finn-b-H7_RETINOPATHYDIAB	DR_1	12	Weighted median	-0.0321692	0.0836213	0.700459	-0.384701	0.993152
s__Burkholderiales_bacterium_1_1_47	finn-b-H7_RETINOPATHYDIAB	DR_1	12	Weighted mode	0.0299545	0.146217	0.841421	0.204862	0.996601
s__Butyrivibrio_crossotus	finn-b-H7_RETINOPATHYDIAB	DR_1	12	Inverse variance weighted (multiplicative random effects)	0.0161751	0.0307099	0.598397	0.526708	0.990381
s__Butyrivibrio_crossotus	finn-b-H7_RETINOPATHYDIAB	DR_1	12	Inverse variance weighted	0.0161751	0.0404203	0.689029	0.400173	0.994414
s__Butyrivibrio_crossotus	finn-b-H7_RETINOPATHYDIAB	DR_1	12	MR Egger	-0.035417	0.136256	0.800191	-0.25993	0.996943
s__Butyrivibrio_crossotus	finn-b-H7_RETINOPATHYDIAB	DR_1	12	Maximum likelihood	0.0167385	0.0408693	0.682127	0.409562	0.993031
s__Butyrivibrio_crossotus	finn-b-H7_RETINOPATHYDIAB	DR_1	12	Weighted median	0.000941651	0.0530068	0.985827	0.0177647	0.999496
s__Butyrivibrio_crossotus	finn-b-H7_RETINOPATHYDIAB	DR_1	12	Weighted mode	-0.03016	0.0805905	0.715341	-0.374238	0.996601
s__Clostridium_asparagiforme	finn-b-H7_RETINOPATHYDIAB	DR_1	11	Inverse variance weighted (multiplicative random effects)	-0.00610947	0.0431861	0.8875	-0.141468	0.990381
s__Clostridium_asparagiforme	finn-b-H7_RETINOPATHYDIAB	DR_1	11	Inverse variance weighted	-0.00610947	0.04386	0.889217	-0.139295	0.994414
s__Clostridium_asparagiforme	finn-b-H7_RETINOPATHYDIAB	DR_1	11	MR Egger	0.0256415	0.2408	0.917534	0.106485	0.996943
s__Clostridium_asparagiforme	finn-b-H7_RETINOPATHYDIAB	DR_1	11	Maximum likelihood	-0.00602117	0.0446645	0.892763	-0.134809	0.993031
s__Clostridium_asparagiforme	finn-b-H7_RETINOPATHYDIAB	DR_1	11	Weighted median	-0.0113389	0.0577675	0.844387	-0.196286	0.993152
s__Clostridium_asparagiforme	finn-b-H7_RETINOPATHYDIAB	DR_1	11	Weighted mode	-0.00234358	0.0816582	0.977669	-0.0286999	0.996601
s__Clostridium_leptum	finn-b-H7_RETINOPATHYDIAB	DR_1	7	Inverse variance weighted (multiplicative random effects)	-0.0452975	0.0995852	0.649209	-0.454862	0.990381
s__Clostridium_leptum	finn-b-H7_RETINOPATHYDIAB	DR_1	7	Inverse variance weighted	-0.0452975	0.0995852	0.649209	-0.454862	0.994414
s__Clostridium_leptum	finn-b-H7_RETINOPATHYDIAB	DR_1	7	MR Egger	0.0259538	0.597524	0.967036	0.0434355	0.996943
s__Clostridium_leptum	finn-b-H7_RETINOPATHYDIAB	DR_1	7	Maximum likelihood	-0.0490288	0.0727768	0.50051	-0.673687	0.993031
s__Clostridium_leptum	finn-b-H7_RETINOPATHYDIAB	DR_1	7	Weighted median	0.0462903	0.103264	0.653958	0.448271	0.993152
s__Clostridium_leptum	finn-b-H7_RETINOPATHYDIAB	DR_1	7	Weighted mode	0.0670561	0.145903	0.661991	0.459592	0.996601
s__Collinsella_aerofaciens	finn-b-H7_RETINOPATHYDIAB	DR_1	11	Inverse variance weighted (multiplicative random effects)	0.218453	0.0570594	0.000128912	3.82853	0.00880899
s__Collinsella_aerofaciens	finn-b-H7_RETINOPATHYDIAB	DR_1	11	Inverse variance weighted	0.218453	0.0876364	0.0126768	2.49272	0.668716
s__Collinsella_aerofaciens	finn-b-H7_RETINOPATHYDIAB	DR_1	11	MR Egger	-0.348202	0.364997	0.365009	-0.953987	0.996943
s__Collinsella_aerofaciens	finn-b-H7_RETINOPATHYDIAB	DR_1	11	Maximum likelihood	0.231864	0.0903359	0.0102675	2.56669	0.412755
s__Collinsella_aerofaciens	finn-b-H7_RETINOPATHYDIAB	DR_1	11	Weighted median	0.164926	0.11546	0.15317	1.42842	0.993152
s__Collinsella_aerofaciens	finn-b-H7_RETINOPATHYDIAB	DR_1	11	Weighted mode	0.0727865	0.180755	0.695657	0.40268	0.996601
s__Coprobacter_fastidiosus	finn-b-H7_RETINOPATHYDIAB	DR_1	7	Inverse variance weighted (multiplicative random effects)	-0.0127101	0.128894	0.921449	-0.0986093	0.990381
s__Coprobacter_fastidiosus	finn-b-H7_RETINOPATHYDIAB	DR_1	7	Inverse variance weighted	-0.0127101	0.128894	0.921449	-0.0986093	0.994414
s__Coprobacter_fastidiosus	finn-b-H7_RETINOPATHYDIAB	DR_1	7	MR Egger	0.453377	0.805257	0.59773	0.563021	0.996943
s__Coprobacter_fastidiosus	finn-b-H7_RETINOPATHYDIAB	DR_1	7	Maximum likelihood	-0.0138028	0.0881322	0.875549	-0.156614	0.993031
s__Coprobacter_fastidiosus	finn-b-H7_RETINOPATHYDIAB	DR_1	7	Weighted median	0.168794	0.125351	0.17812	1.34657	0.993152
s__Coprobacter_fastidiosus	finn-b-H7_RETINOPATHYDIAB	DR_1	7	Weighted mode	0.259841	0.239579	0.319755	1.08457	0.996601
s__Coprococcus_catus	finn-b-H7_RETINOPATHYDIAB	DR_1	4	Inverse variance weighted (multiplicative random effects)	-0.0729441	0.154495	0.636822	-0.472146	0.990381
s__Coprococcus_catus	finn-b-H7_RETINOPATHYDIAB	DR_1	4	Inverse variance weighted	-0.0729441	0.154495	0.636822	-0.472146	0.994414
s__Coprococcus_catus	finn-b-H7_RETINOPATHYDIAB	DR_1	4	MR Egger	-0.300323	0.725269	0.718995	-0.414086	0.996943
s__Coprococcus_catus	finn-b-H7_RETINOPATHYDIAB	DR_1	4	Maximum likelihood	-0.0763944	0.141761	0.589958	-0.538898	0.993031
s__Coprococcus_catus	finn-b-H7_RETINOPATHYDIAB	DR_1	4	Weighted median	0.0657454	0.168246	0.695967	0.39077	0.993152
s__Coprococcus_catus	finn-b-H7_RETINOPATHYDIAB	DR_1	4	Weighted mode	0.0760392	0.191889	0.718412	0.396266	0.996601
s__Coprococcus_comes	finn-b-H7_RETINOPATHYDIAB	DR_1	10	Inverse variance weighted (multiplicative random effects)	-0.0259748	0.0761468	0.733017	-0.341115	0.990381
s__Coprococcus_comes	finn-b-H7_RETINOPATHYDIAB	DR_1	10	Inverse variance weighted	-0.0259748	0.0831254	0.754678	-0.312477	0.994414
s__Coprococcus_comes	finn-b-H7_RETINOPATHYDIAB	DR_1	10	MR Egger	-0.740649	0.524439	0.195567	-1.41227	0.996943
s__Coprococcus_comes	finn-b-H7_RETINOPATHYDIAB	DR_1	10	Maximum likelihood	-0.0259834	0.0846232	0.758807	-0.307048	0.993031
s__Coprococcus_comes	finn-b-H7_RETINOPATHYDIAB	DR_1	10	Weighted median	-0.0316455	0.109465	0.77251	-0.289093	0.993152
s__Coprococcus_comes	finn-b-H7_RETINOPATHYDIAB	DR_1	10	Weighted mode	-0.173142	0.195621	0.399138	-0.885089	0.996601
s__Coprococcus_sp_ART55_1	finn-b-H7_RETINOPATHYDIAB	DR_1	4	Inverse variance weighted (multiplicative random effects)	-0.0955742	0.0699698	0.17196	-1.36593	0.930103
s__Coprococcus_sp_ART55_1	finn-b-H7_RETINOPATHYDIAB	DR_1	4	Inverse variance weighted	-0.0955742	0.0699698	0.17196	-1.36593	0.994414
s__Coprococcus_sp_ART55_1	finn-b-H7_RETINOPATHYDIAB	DR_1	4	MR Egger	0.0186338	0.268128	0.950918	0.0694961	0.996943
s__Coprococcus_sp_ART55_1	finn-b-H7_RETINOPATHYDIAB	DR_1	4	Maximum likelihood	-0.0996146	0.0691532	0.149729	-1.44049	0.904525
s__Coprococcus_sp_ART55_1	finn-b-H7_RETINOPATHYDIAB	DR_1	4	Weighted median	-0.0927912	0.087273	0.287678	-1.06323	0.993152
s__Coprococcus_sp_ART55_1	finn-b-H7_RETINOPATHYDIAB	DR_1	4	Weighted mode	-0.0794691	0.123728	0.566396	-0.64229	0.996601
s__Desulfovibrio_piger	finn-b-H7_RETINOPATHYDIAB	DR_1	6	Inverse variance weighted (multiplicative random effects)	0.00642627	0.108049	0.952573	0.0594755	0.990381
s__Desulfovibrio_piger	finn-b-H7_RETINOPATHYDIAB	DR_1	6	Inverse variance weighted	0.00642627	0.108049	0.952573	0.0594755	0.994414
s__Desulfovibrio_piger	finn-b-H7_RETINOPATHYDIAB	DR_1	6	MR Egger	-0.450297	0.336515	0.251861	-1.33812	0.996943
s__Desulfovibrio_piger	finn-b-H7_RETINOPATHYDIAB	DR_1	6	Maximum likelihood	0.00694826	0.0838641	0.93397	0.0828515	0.993031
s__Desulfovibrio_piger	finn-b-H7_RETINOPATHYDIAB	DR_1	6	Weighted median	0.000845493	0.115412	0.994155	0.00732589	0.999496
s__Desulfovibrio_piger	finn-b-H7_RETINOPATHYDIAB	DR_1	6	Weighted mode	-0.00180212	0.171411	0.992018	-0.0105135	0.996601
s__Dialister_invisus	finn-b-H7_RETINOPATHYDIAB	DR_1	6	Inverse variance weighted (multiplicative random effects)	0.0463761	0.0447299	0.299827	1.0368	0.990381
s__Dialister_invisus	finn-b-H7_RETINOPATHYDIAB	DR_1	6	Inverse variance weighted	0.0463761	0.0876484	0.596725	0.529116	0.994414
s__Dialister_invisus	finn-b-H7_RETINOPATHYDIAB	DR_1	6	MR Egger	0.165312	0.402552	0.702367	0.410661	0.996943
s__Dialister_invisus	finn-b-H7_RETINOPATHYDIAB	DR_1	6	Maximum likelihood	0.0468236	0.0881522	0.595303	0.531168	0.993031
s__Dialister_invisus	finn-b-H7_RETINOPATHYDIAB	DR_1	6	Weighted median	0.0713133	0.105664	0.499736	0.674906	0.993152
s__Dialister_invisus	finn-b-H7_RETINOPATHYDIAB	DR_1	6	Weighted mode	0.119985	0.139415	0.428773	0.860626	0.996601
s__Dorea_formicigenerans	finn-b-H7_RETINOPATHYDIAB	DR_1	1	Wald ratio	0.0992105	0.257627	0.700168	0.385093	0.990381
s__Dorea_longicatena	finn-b-H7_RETINOPATHYDIAB	DR_1	10	Inverse variance weighted (multiplicative random effects)	0.0769978	0.0919519	0.402384	0.83737	0.990381
s__Dorea_longicatena	finn-b-H7_RETINOPATHYDIAB	DR_1	10	Inverse variance weighted	0.0769978	0.0920336	0.402802	0.836627	0.994414
s__Dorea_longicatena	finn-b-H7_RETINOPATHYDIAB	DR_1	10	MR Egger	0.245512	0.444428	0.595751	0.552423	0.996943
s__Dorea_longicatena	finn-b-H7_RETINOPATHYDIAB	DR_1	10	Maximum likelihood	0.0810965	0.094243	0.389511	0.860504	0.967277
s__Dorea_longicatena	finn-b-H7_RETINOPATHYDIAB	DR_1	10	Weighted median	0.0793208	0.126913	0.53197	0.625001	0.993152
s__Dorea_longicatena	finn-b-H7_RETINOPATHYDIAB	DR_1	10	Weighted mode	0.0628654	0.218492	0.780073	0.287725	0.996601
s__Dorea_unclassified	finn-b-H7_RETINOPATHYDIAB	DR_1	11	Inverse variance weighted (multiplicative random effects)	0.107807	0.0578715	0.0624805	1.86287	0.674132
s__Dorea_unclassified	finn-b-H7_RETINOPATHYDIAB	DR_1	11	Inverse variance weighted	0.107807	0.0578715	0.0624805	1.86287	0.994414
s__Dorea_unclassified	finn-b-H7_RETINOPATHYDIAB	DR_1	11	MR Egger	0.364089	0.188999	0.0861676	1.9264	0.996943
s__Dorea_unclassified	finn-b-H7_RETINOPATHYDIAB	DR_1	11	Maximum likelihood	0.112424	0.0550897	0.0412769	2.04074	0.649429
s__Dorea_unclassified	finn-b-H7_RETINOPATHYDIAB	DR_1	11	Weighted median	0.0524896	0.0738723	0.477366	0.710545	0.993152
s__Dorea_unclassified	finn-b-H7_RETINOPATHYDIAB	DR_1	11	Weighted mode	-0.00399663	0.122867	0.974691	-0.0325281	0.996601
s__Eggerthella_unclassified	finn-b-H7_RETINOPATHYDIAB	DR_1	3	Inverse variance weighted (fixed effects)	0.0125578	0.112109	0.910812	0.112014	0.990381
s__Eggerthella_unclassified	finn-b-H7_RETINOPATHYDIAB	DR_1	3	Inverse variance weighted	0.0125578	0.112109	0.910812	0.112014	0.994414
s__Eggerthella_unclassified	finn-b-H7_RETINOPATHYDIAB	DR_1	3	MR Egger	-0.839179	1.22005	0.616432	-0.687825	0.996943
s__Eggerthella_unclassified	finn-b-H7_RETINOPATHYDIAB	DR_1	3	Maximum likelihood	0.0126738	0.112609	0.91039	0.112547	0.993031
s__Eggerthella_unclassified	finn-b-H7_RETINOPATHYDIAB	DR_1	3	Weighted median	0.000880576	0.133747	0.994747	0.00658389	0.999496
s__Eggerthella_unclassified	finn-b-H7_RETINOPATHYDIAB	DR_1	3	Weighted mode	-0.0582122	0.156061	0.744964	-0.373009	0.996601
s__Escherichia_coli	finn-b-H7_RETINOPATHYDIAB	DR_1	12	Inverse variance weighted (multiplicative random effects)	0.0674672	0.0627076	0.281971	1.0759	0.990381
s__Escherichia_coli	finn-b-H7_RETINOPATHYDIAB	DR_1	12	Inverse variance weighted	0.0674672	0.0685603	0.325088	0.984056	0.994414
s__Escherichia_coli	finn-b-H7_RETINOPATHYDIAB	DR_1	12	MR Egger	-0.398885	0.279783	0.184416	-1.4257	0.996943
s__Escherichia_coli	finn-b-H7_RETINOPATHYDIAB	DR_1	12	Maximum likelihood	0.0700235	0.0697877	0.315678	1.00338	0.967277
s__Escherichia_coli	finn-b-H7_RETINOPATHYDIAB	DR_1	12	Weighted median	0.0985628	0.0926304	0.287309	1.06404	0.993152
s__Escherichia_coli	finn-b-H7_RETINOPATHYDIAB	DR_1	12	Weighted mode	0.060983	0.156434	0.704103	0.389833	0.996601
s__Escherichia_unclassified	finn-b-H7_RETINOPATHYDIAB	DR_1	8	Inverse variance weighted (multiplicative random effects)	0.0986191	0.0481342	0.0404781	2.04884	0.592716
s__Escherichia_unclassified	finn-b-H7_RETINOPATHYDIAB	DR_1	8	Inverse variance weighted	0.0986191	0.0958976	0.303771	1.02838	0.994414
s__Escherichia_unclassified	finn-b-H7_RETINOPATHYDIAB	DR_1	8	MR Egger	-0.0109855	0.383263	0.978063	-0.0286631	0.996943
s__Escherichia_unclassified	finn-b-H7_RETINOPATHYDIAB	DR_1	8	Maximum likelihood	0.0991746	0.0964334	0.303749	1.02843	0.967277
s__Escherichia_unclassified	finn-b-H7_RETINOPATHYDIAB	DR_1	8	Weighted median	0.110338	0.120852	0.361242	0.913	0.993152
s__Escherichia_unclassified	finn-b-H7_RETINOPATHYDIAB	DR_1	8	Weighted mode	0.135344	0.174279	0.462827	0.776596	0.996601
s__Eubacterium_biforme	finn-b-H7_RETINOPATHYDIAB	DR_1	7	Inverse variance weighted (multiplicative random effects)	-0.060151	0.049336	0.222764	-1.21921	0.930103
s__Eubacterium_biforme	finn-b-H7_RETINOPATHYDIAB	DR_1	7	Inverse variance weighted	-0.060151	0.0622628	0.334003	-0.966082	0.994414
s__Eubacterium_biforme	finn-b-H7_RETINOPATHYDIAB	DR_1	7	MR Egger	-0.0198701	0.198052	0.923983	-0.100328	0.996943
s__Eubacterium_biforme	finn-b-H7_RETINOPATHYDIAB	DR_1	7	Maximum likelihood	-0.0618501	0.0637251	0.331759	-0.970577	0.967277
s__Eubacterium_biforme	finn-b-H7_RETINOPATHYDIAB	DR_1	7	Weighted median	0.00120229	0.0767114	0.987495	0.0156729	0.999496
s__Eubacterium_biforme	finn-b-H7_RETINOPATHYDIAB	DR_1	7	Weighted mode	0.0166506	0.103784	0.877803	0.160436	0.996601
s__Eubacterium_eligens	finn-b-H7_RETINOPATHYDIAB	DR_1	13	Inverse variance weighted (multiplicative random effects)	-0.149304	0.0725457	0.0395832	-2.05807	0.592716
s__Eubacterium_eligens	finn-b-H7_RETINOPATHYDIAB	DR_1	13	Inverse variance weighted	-0.149304	0.0836529	0.0742924	-1.78481	0.994414
s__Eubacterium_eligens	finn-b-H7_RETINOPATHYDIAB	DR_1	13	MR Egger	-0.222088	0.389329	0.579846	-0.570438	0.996943
s__Eubacterium_eligens	finn-b-H7_RETINOPATHYDIAB	DR_1	13	Maximum likelihood	-0.153398	0.0856517	0.0733017	-1.79095	0.735929
s__Eubacterium_eligens	finn-b-H7_RETINOPATHYDIAB	DR_1	13	Weighted median	-0.109042	0.112805	0.333724	-0.96664	0.993152
s__Eubacterium_eligens	finn-b-H7_RETINOPATHYDIAB	DR_1	13	Weighted mode	-0.0834531	0.189053	0.666752	-0.441428	0.996601
s__Eubacterium_hallii	finn-b-H7_RETINOPATHYDIAB	DR_1	12	Inverse variance weighted (multiplicative random effects)	0.180932	0.0728161	0.0129631	2.48478	0.414886
s__Eubacterium_hallii	finn-b-H7_RETINOPATHYDIAB	DR_1	12	Inverse variance weighted	0.180932	0.0728161	0.0129631	2.48478	0.668716
s__Eubacterium_hallii	finn-b-H7_RETINOPATHYDIAB	DR_1	12	MR Egger	0.06352	0.351053	0.860028	0.180942	0.996943
s__Eubacterium_hallii	finn-b-H7_RETINOPATHYDIAB	DR_1	12	Maximum likelihood	0.190944	0.0698711	0.00627985	2.7328	0.315562
s__Eubacterium_hallii	finn-b-H7_RETINOPATHYDIAB	DR_1	12	Weighted median	0.210514	0.0970389	0.030054	2.16938	0.993152
s__Eubacterium_hallii	finn-b-H7_RETINOPATHYDIAB	DR_1	12	Weighted mode	0.226169	0.157324	0.17838	1.4376	0.996601
s__Eubacterium_ramulus	finn-b-H7_RETINOPATHYDIAB	DR_1	10	Inverse variance weighted (multiplicative random effects)	0.0760015	0.0629426	0.22725	1.20747	0.930103
s__Eubacterium_ramulus	finn-b-H7_RETINOPATHYDIAB	DR_1	10	Inverse variance weighted	0.0760015	0.0755836	0.314643	1.00553	0.994414
s__Eubacterium_ramulus	finn-b-H7_RETINOPATHYDIAB	DR_1	10	MR Egger	0.00369308	0.371075	0.992303	0.00995238	0.999186
s__Eubacterium_ramulus	finn-b-H7_RETINOPATHYDIAB	DR_1	10	Maximum likelihood	0.0794068	0.0767846	0.301066	1.03415	0.967277
s__Eubacterium_ramulus	finn-b-H7_RETINOPATHYDIAB	DR_1	10	Weighted median	0.0797987	0.0982156	0.416513	0.812485	0.993152
s__Eubacterium_ramulus	finn-b-H7_RETINOPATHYDIAB	DR_1	10	Weighted mode	0.141344	0.158949	0.397017	0.889245	0.996601
s__Eubacterium_rectale	finn-b-H7_RETINOPATHYDIAB	DR_1	11	Inverse variance weighted (multiplicative random effects)	-0.0727758	0.0631194	0.248916	-1.15299	0.94496
s__Eubacterium_rectale	finn-b-H7_RETINOPATHYDIAB	DR_1	11	Inverse variance weighted	-0.0727758	0.103269	0.480983	-0.704723	0.994414
s__Eubacterium_rectale	finn-b-H7_RETINOPATHYDIAB	DR_1	11	MR Egger	-0.543007	0.57292	0.367989	-0.947789	0.996943
s__Eubacterium_rectale	finn-b-H7_RETINOPATHYDIAB	DR_1	11	Maximum likelihood	-0.0737343	0.104086	0.478699	-0.708396	0.993031
s__Eubacterium_rectale	finn-b-H7_RETINOPATHYDIAB	DR_1	11	Weighted median	-0.0984378	0.132225	0.456591	-0.744471	0.993152
s__Eubacterium_rectale	finn-b-H7_RETINOPATHYDIAB	DR_1	11	Weighted mode	-0.0825236	0.200475	0.689288	-0.41164	0.996601
s__Eubacterium_siraeum	finn-b-H7_RETINOPATHYDIAB	DR_1	14	Inverse variance weighted (multiplicative random effects)	0.0704437	0.0881655	0.424294	0.798994	0.990381
s__Eubacterium_siraeum	finn-b-H7_RETINOPATHYDIAB	DR_1	14	Inverse variance weighted	0.0704437	0.0881655	0.424294	0.798994	0.994414
s__Eubacterium_siraeum	finn-b-H7_RETINOPATHYDIAB	DR_1	14	MR Egger	-0.541222	0.328372	0.125227	-1.6482	0.996943
s__Eubacterium_siraeum	finn-b-H7_RETINOPATHYDIAB	DR_1	14	Maximum likelihood	0.0740046	0.0815113	0.363928	0.907906	0.967277
s__Eubacterium_siraeum	finn-b-H7_RETINOPATHYDIAB	DR_1	14	Weighted median	0.0399994	0.113589	0.724731	0.352143	0.993152
s__Eubacterium_siraeum	finn-b-H7_RETINOPATHYDIAB	DR_1	14	Weighted mode	0.128915	0.188112	0.505186	0.685308	0.996601
s__Eubacterium_ventriosum	finn-b-H7_RETINOPATHYDIAB	DR_1	6	Inverse variance weighted (multiplicative random effects)	0.0328087	0.0753996	0.663467	0.435131	0.990381
s__Eubacterium_ventriosum	finn-b-H7_RETINOPATHYDIAB	DR_1	6	Inverse variance weighted	0.0328087	0.0792309	0.678809	0.41409	0.994414
s__Eubacterium_ventriosum	finn-b-H7_RETINOPATHYDIAB	DR_1	6	MR Egger	0.918496	0.888654	0.359725	1.03358	0.996943
s__Eubacterium_ventriosum	finn-b-H7_RETINOPATHYDIAB	DR_1	6	Maximum likelihood	0.0337027	0.0802329	0.674442	0.42006	0.993031
s__Eubacterium_ventriosum	finn-b-H7_RETINOPATHYDIAB	DR_1	6	Weighted median	0.102779	0.104222	0.324058	0.986152	0.993152
s__Eubacterium_ventriosum	finn-b-H7_RETINOPATHYDIAB	DR_1	6	Weighted mode	0.118859	0.130081	0.402772	0.913726	0.996601
s__Faecalibacterium_prausnitzii	finn-b-H7_RETINOPATHYDIAB	DR_1	8	Inverse variance weighted (multiplicative random effects)	-0.112083	0.121734	0.357198	-0.920717	0.990381
s__Faecalibacterium_prausnitzii	finn-b-H7_RETINOPATHYDIAB	DR_1	8	Inverse variance weighted	-0.112083	0.121734	0.357198	-0.920717	0.994414
s__Faecalibacterium_prausnitzii	finn-b-H7_RETINOPATHYDIAB	DR_1	8	MR Egger	-0.274175	0.601453	0.664528	-0.455854	0.996943
s__Faecalibacterium_prausnitzii	finn-b-H7_RETINOPATHYDIAB	DR_1	8	Maximum likelihood	-0.116604	0.125477	0.35274	-0.929287	0.967277
s__Faecalibacterium_prausnitzii	finn-b-H7_RETINOPATHYDIAB	DR_1	8	Weighted median	-0.0669652	0.169406	0.692625	-0.395295	0.993152
s__Faecalibacterium_prausnitzii	finn-b-H7_RETINOPATHYDIAB	DR_1	8	Weighted mode	-0.0481591	0.254184	0.855104	-0.189466	0.996601
s__Flavonifractor_plautii	finn-b-H7_RETINOPATHYDIAB	DR_1	6	Inverse variance weighted (multiplicative random effects)	-0.0465915	0.100823	0.644002	-0.462111	0.990381
s__Flavonifractor_plautii	finn-b-H7_RETINOPATHYDIAB	DR_1	6	Inverse variance weighted	-0.0465915	0.100823	0.644002	-0.462111	0.994414
s__Flavonifractor_plautii	finn-b-H7_RETINOPATHYDIAB	DR_1	6	MR Egger	-1.76176	1.14975	0.200213	-1.5323	0.996943
s__Flavonifractor_plautii	finn-b-H7_RETINOPATHYDIAB	DR_1	6	Maximum likelihood	-0.0495065	0.0791442	0.531628	-0.625522	0.993031
s__Flavonifractor_plautii	finn-b-H7_RETINOPATHYDIAB	DR_1	6	Weighted median	0.033697	0.102145	0.74148	0.329894	0.993152
s__Flavonifractor_plautii	finn-b-H7_RETINOPATHYDIAB	DR_1	6	Weighted mode	0.060182	0.123806	0.647452	0.486098	0.996601
s__Gordonibacter_pamelaeae	finn-b-H7_RETINOPATHYDIAB	DR_1	4	Inverse variance weighted (multiplicative random effects)	-0.0412081	0.016799	0.0141668	-2.45301	0.414886
s__Gordonibacter_pamelaeae	finn-b-H7_RETINOPATHYDIAB	DR_1	4	Inverse variance weighted	-0.0412081	0.0574518	0.473212	-0.717263	0.994414
s__Gordonibacter_pamelaeae	finn-b-H7_RETINOPATHYDIAB	DR_1	4	MR Egger	-0.0781233	0.305516	0.822071	-0.255709	0.996943
s__Gordonibacter_pamelaeae	finn-b-H7_RETINOPATHYDIAB	DR_1	4	Maximum likelihood	-0.041335	0.0577232	0.473937	-0.716089	0.993031
s__Gordonibacter_pamelaeae	finn-b-H7_RETINOPATHYDIAB	DR_1	4	Weighted median	-0.0325709	0.0659905	0.621611	-0.493569	0.993152
s__Gordonibacter_pamelaeae	finn-b-H7_RETINOPATHYDIAB	DR_1	4	Weighted mode	-0.0204716	0.078341	0.810763	-0.261314	0.996601
s__Haemophilus_parainfluenzae	finn-b-H7_RETINOPATHYDIAB	DR_1	7	Inverse variance weighted (multiplicative random effects)	0.0633374	0.108709	0.560141	0.582632	0.990381
s__Haemophilus_parainfluenzae	finn-b-H7_RETINOPATHYDIAB	DR_1	7	Inverse variance weighted	0.0633374	0.108709	0.560141	0.582632	0.994414
s__Haemophilus_parainfluenzae	finn-b-H7_RETINOPATHYDIAB	DR_1	7	MR Egger	-1.34199	0.615807	0.0811914	-2.17923	0.996943
s__Haemophilus_parainfluenzae	finn-b-H7_RETINOPATHYDIAB	DR_1	7	Maximum likelihood	0.0684391	0.0767875	0.372779	0.891279	0.967277
s__Haemophilus_parainfluenzae	finn-b-H7_RETINOPATHYDIAB	DR_1	7	Weighted median	-0.0183863	0.106121	0.862449	-0.173258	0.993152
s__Haemophilus_parainfluenzae	finn-b-H7_RETINOPATHYDIAB	DR_1	7	Weighted mode	-0.0675733	0.158957	0.685584	-0.425105	0.996601
s__Holdemania_filiformis	finn-b-H7_RETINOPATHYDIAB	DR_1	3	Inverse variance weighted (fixed effects)	0.102016	0.104627	0.329536	0.975048	0.990381
s__Holdemania_filiformis	finn-b-H7_RETINOPATHYDIAB	DR_1	3	Inverse variance weighted	0.102016	0.139055	0.46317	0.733637	0.994414
s__Holdemania_filiformis	finn-b-H7_RETINOPATHYDIAB	DR_1	3	MR Egger	0.26577	1.4922	0.887791	0.178106	0.996943
s__Holdemania_filiformis	finn-b-H7_RETINOPATHYDIAB	DR_1	3	Maximum likelihood	0.107277	0.10781	0.319711	0.995053	0.967277
s__Holdemania_filiformis	finn-b-H7_RETINOPATHYDIAB	DR_1	3	Weighted median	0.0417328	0.146929	0.776384	0.284035	0.993152
s__Holdemania_filiformis	finn-b-H7_RETINOPATHYDIAB	DR_1	3	Weighted mode	0.00671913	0.173392	0.972609	0.0387512	0.996601
s__Holdemania_unclassified	finn-b-H7_RETINOPATHYDIAB	DR_1	10	Inverse variance weighted (multiplicative random effects)	0.0337461	0.0531355	0.525366	0.635096	0.990381
s__Holdemania_unclassified	finn-b-H7_RETINOPATHYDIAB	DR_1	10	Inverse variance weighted	0.0337461	0.0623861	0.58856	0.540923	0.994414
s__Holdemania_unclassified	finn-b-H7_RETINOPATHYDIAB	DR_1	10	MR Egger	-0.125831	0.28299	0.668358	-0.444647	0.996943
s__Holdemania_unclassified	finn-b-H7_RETINOPATHYDIAB	DR_1	10	Maximum likelihood	0.0346947	0.0635145	0.584896	0.546248	0.993031
s__Holdemania_unclassified	finn-b-H7_RETINOPATHYDIAB	DR_1	10	Weighted median	0.0840627	0.0796325	0.291136	1.05563	0.993152
s__Holdemania_unclassified	finn-b-H7_RETINOPATHYDIAB	DR_1	10	Weighted mode	0.119718	0.127807	0.373362	0.936707	0.996601
s__Lachnospiraceae_bacterium_1_1_57FAA	finn-b-H7_RETINOPATHYDIAB	DR_1	1	Wald ratio	-0.188087	0.114389	0.100119	-1.64428	0.820973
s__Lachnospiraceae_bacterium_3_1_46FAA	finn-b-H7_RETINOPATHYDIAB	DR_1	4	Inverse variance weighted (multiplicative random effects)	-0.0564632	0.100447	0.574034	-0.56212	0.990381
s__Lachnospiraceae_bacterium_3_1_46FAA	finn-b-H7_RETINOPATHYDIAB	DR_1	4	Inverse variance weighted	-0.0564632	0.100447	0.574034	-0.56212	0.994414
s__Lachnospiraceae_bacterium_3_1_46FAA	finn-b-H7_RETINOPATHYDIAB	DR_1	4	MR Egger	0.619925	0.429629	0.285821	1.44293	0.996943
s__Lachnospiraceae_bacterium_3_1_46FAA	finn-b-H7_RETINOPATHYDIAB	DR_1	4	Maximum likelihood	-0.0587398	0.101126	0.561337	-0.580856	0.993031
s__Lachnospiraceae_bacterium_3_1_46FAA	finn-b-H7_RETINOPATHYDIAB	DR_1	4	Weighted median	-0.0772917	0.120886	0.522578	-0.639376	0.993152
s__Lachnospiraceae_bacterium_3_1_46FAA	finn-b-H7_RETINOPATHYDIAB	DR_1	4	Weighted mode	-0.09205	0.171654	0.628997	-0.536253	0.996601
s__Lachnospiraceae_bacterium_5_1_63FAA	finn-b-H7_RETINOPATHYDIAB	DR_1	6	Inverse variance weighted (multiplicative random effects)	-0.0166314	0.0449345	0.711289	-0.370125	0.990381
s__Lachnospiraceae_bacterium_5_1_63FAA	finn-b-H7_RETINOPATHYDIAB	DR_1	6	Inverse variance weighted	-0.0166314	0.0524354	0.751108	-0.317178	0.994414
s__Lachnospiraceae_bacterium_5_1_63FAA	finn-b-H7_RETINOPATHYDIAB	DR_1	6	MR Egger	0.307189	0.269672	0.318241	1.13912	0.996943
s__Lachnospiraceae_bacterium_5_1_63FAA	finn-b-H7_RETINOPATHYDIAB	DR_1	6	Maximum likelihood	-0.017166	0.0533337	0.747559	-0.32186	0.993031
s__Lachnospiraceae_bacterium_5_1_63FAA	finn-b-H7_RETINOPATHYDIAB	DR_1	6	Weighted median	-0.0248567	0.0657278	0.7053	-0.378176	0.993152
s__Lachnospiraceae_bacterium_5_1_63FAA	finn-b-H7_RETINOPATHYDIAB	DR_1	6	Weighted mode	-0.0554555	0.099926	0.602829	-0.554965	0.996601
s__Lachnospiraceae_bacterium_7_1_58FAA	finn-b-H7_RETINOPATHYDIAB	DR_1	11	Inverse variance weighted (multiplicative random effects)	-0.0495656	0.0601606	0.410003	-0.823888	0.990381
s__Lachnospiraceae_bacterium_7_1_58FAA	finn-b-H7_RETINOPATHYDIAB	DR_1	11	Inverse variance weighted	-0.0495656	0.093139	0.594609	-0.532168	0.994414
s__Lachnospiraceae_bacterium_7_1_58FAA	finn-b-H7_RETINOPATHYDIAB	DR_1	11	MR Egger	0.060632	0.492581	0.90474	0.12309	0.996943
s__Lachnospiraceae_bacterium_7_1_58FAA	finn-b-H7_RETINOPATHYDIAB	DR_1	11	Maximum likelihood	-0.0499852	0.0938268	0.594214	-0.53274	0.993031
s__Lachnospiraceae_bacterium_7_1_58FAA	finn-b-H7_RETINOPATHYDIAB	DR_1	11	Weighted median	-0.000518815	0.116626	0.996451	-0.00444853	0.999496
s__Lachnospiraceae_bacterium_7_1_58FAA	finn-b-H7_RETINOPATHYDIAB	DR_1	11	Weighted mode	0.0673184	0.186571	0.72574	0.36082	0.996601
s__Lachnospiraceae_bacterium_8_1_57FAA	finn-b-H7_RETINOPATHYDIAB	DR_1	17	Inverse variance weighted (multiplicative random effects)	-0.011978	0.0318581	0.706933	-0.375978	0.990381
s__Lachnospiraceae_bacterium_8_1_57FAA	finn-b-H7_RETINOPATHYDIAB	DR_1	17	Inverse variance weighted	-0.011978	0.0391126	0.75942	-0.306243	0.994414
s__Lachnospiraceae_bacterium_8_1_57FAA	finn-b-H7_RETINOPATHYDIAB	DR_1	17	MR Egger	0.164293	0.145868	0.277729	1.12632	0.996943
s__Lachnospiraceae_bacterium_8_1_57FAA	finn-b-H7_RETINOPATHYDIAB	DR_1	17	Maximum likelihood	-0.0124015	0.0398163	0.755445	-0.311468	0.993031
s__Lachnospiraceae_bacterium_8_1_57FAA	finn-b-H7_RETINOPATHYDIAB	DR_1	17	Weighted median	-0.0194631	0.0516971	0.706558	-0.376483	0.993152
s__Lachnospiraceae_bacterium_8_1_57FAA	finn-b-H7_RETINOPATHYDIAB	DR_1	17	Weighted mode	-0.0412041	0.100617	0.687594	-0.409512	0.996601
s__Lactobacillus_delbrueckii	finn-b-H7_RETINOPATHYDIAB	DR_1	14	Inverse variance weighted (multiplicative random effects)	0.0671126	0.0293228	0.0220938	2.28875	0.468411
s__Lactobacillus_delbrueckii	finn-b-H7_RETINOPATHYDIAB	DR_1	14	Inverse variance weighted	0.0671126	0.0346615	0.0528396	1.93623	0.994414
s__Lactobacillus_delbrueckii	finn-b-H7_RETINOPATHYDIAB	DR_1	14	MR Egger	0.195903	0.128369	0.152904	1.52609	0.996943
s__Lactobacillus_delbrueckii	finn-b-H7_RETINOPATHYDIAB	DR_1	14	Maximum likelihood	0.0695335	0.035412	0.0495814	1.96356	0.649429
s__Lactobacillus_delbrueckii	finn-b-H7_RETINOPATHYDIAB	DR_1	14	Weighted median	0.099769	0.0478884	0.0372179	2.08337	0.993152
s__Lactobacillus_delbrueckii	finn-b-H7_RETINOPATHYDIAB	DR_1	14	Weighted mode	0.117668	0.0799817	0.165029	1.47119	0.996601
s__Odoribacter_splanchnicus	finn-b-H7_RETINOPATHYDIAB	DR_1	14	Inverse variance weighted (multiplicative random effects)	-0.0427517	0.0999527	0.668856	-0.427719	0.990381
s__Odoribacter_splanchnicus	finn-b-H7_RETINOPATHYDIAB	DR_1	14	Inverse variance weighted	-0.0427517	0.0999527	0.668856	-0.427719	0.994414
s__Odoribacter_splanchnicus	finn-b-H7_RETINOPATHYDIAB	DR_1	14	MR Egger	0.0845308	0.343696	0.80988	0.245946	0.996943
s__Odoribacter_splanchnicus	finn-b-H7_RETINOPATHYDIAB	DR_1	14	Maximum likelihood	-0.0466262	0.076146	0.540322	-0.612326	0.993031
s__Odoribacter_splanchnicus	finn-b-H7_RETINOPATHYDIAB	DR_1	14	Weighted median	-0.0144287	0.107076	0.892808	-0.134752	0.993152
s__Odoribacter_splanchnicus	finn-b-H7_RETINOPATHYDIAB	DR_1	14	Weighted mode	0.0544101	0.166133	0.748497	0.32751	0.996601
s__Oscillibacter_unclassified	finn-b-H7_RETINOPATHYDIAB	DR_1	7	Inverse variance weighted (multiplicative random effects)	-0.0673389	0.0993192	0.497769	-0.678004	0.990381
s__Oscillibacter_unclassified	finn-b-H7_RETINOPATHYDIAB	DR_1	7	Inverse variance weighted	-0.0673389	0.130537	0.605952	-0.51586	0.994414
s__Oscillibacter_unclassified	finn-b-H7_RETINOPATHYDIAB	DR_1	7	MR Egger	-0.035071	0.853796	0.968825	-0.0410766	0.996943
s__Oscillibacter_unclassified	finn-b-H7_RETINOPATHYDIAB	DR_1	7	Maximum likelihood	-0.069173	0.132536	0.601728	-0.521917	0.993031
s__Oscillibacter_unclassified	finn-b-H7_RETINOPATHYDIAB	DR_1	7	Weighted median	-0.0302921	0.166852	0.855935	-0.181551	0.993152
s__Oscillibacter_unclassified	finn-b-H7_RETINOPATHYDIAB	DR_1	7	Weighted mode	0.0821113	0.274368	0.774827	0.299274	0.996601
s__Oxalobacter_formigenes	finn-b-H7_RETINOPATHYDIAB	DR_1	9	Inverse variance weighted (multiplicative random effects)	0.0407797	0.0731477	0.577187	0.557498	0.990381
s__Oxalobacter_formigenes	finn-b-H7_RETINOPATHYDIAB	DR_1	9	Inverse variance weighted	0.0407797	0.0731477	0.577187	0.557498	0.994414
s__Oxalobacter_formigenes	finn-b-H7_RETINOPATHYDIAB	DR_1	9	MR Egger	0.280163	0.477932	0.576148	0.586198	0.996943
s__Oxalobacter_formigenes	finn-b-H7_RETINOPATHYDIAB	DR_1	9	Maximum likelihood	0.0418985	0.0727849	0.564853	0.575648	0.993031
s__Oxalobacter_formigenes	finn-b-H7_RETINOPATHYDIAB	DR_1	9	Weighted median	0.0238537	0.0910128	0.793251	0.262092	0.993152
s__Oxalobacter_formigenes	finn-b-H7_RETINOPATHYDIAB	DR_1	9	Weighted mode	-0.00981797	0.120946	0.937296	-0.0811767	0.996601
s__Parabacteroides_distasonis	finn-b-H7_RETINOPATHYDIAB	DR_1	10	Inverse variance weighted (multiplicative random effects)	0.000744231	0.106294	0.994414	0.00700165	0.994414
s__Parabacteroides_distasonis	finn-b-H7_RETINOPATHYDIAB	DR_1	10	Inverse variance weighted	0.000744231	0.106294	0.994414	0.00700165	0.994414
s__Parabacteroides_distasonis	finn-b-H7_RETINOPATHYDIAB	DR_1	10	MR Egger	0.0416781	0.404701	0.92051	0.102985	0.996943
s__Parabacteroides_distasonis	finn-b-H7_RETINOPATHYDIAB	DR_1	10	Maximum likelihood	0.000796887	0.0924785	0.993125	0.00861699	0.993125
s__Parabacteroides_distasonis	finn-b-H7_RETINOPATHYDIAB	DR_1	10	Weighted median	0.140458	0.127965	0.272366	1.09763	0.993152
s__Parabacteroides_distasonis	finn-b-H7_RETINOPATHYDIAB	DR_1	10	Weighted mode	0.173699	0.198307	0.403852	0.875907	0.996601
s__Parabacteroides_goldsteinii	finn-b-H7_RETINOPATHYDIAB	DR_1	7	Inverse variance weighted (multiplicative random effects)	-0.0745573	0.0829429	0.368706	-0.898899	0.990381
s__Parabacteroides_goldsteinii	finn-b-H7_RETINOPATHYDIAB	DR_1	7	Inverse variance weighted	-0.0745573	0.0829429	0.368706	-0.898899	0.994414
s__Parabacteroides_goldsteinii	finn-b-H7_RETINOPATHYDIAB	DR_1	7	MR Egger	0.956521	0.426765	0.0750892	2.24133	0.996943
s__Parabacteroides_goldsteinii	finn-b-H7_RETINOPATHYDIAB	DR_1	7	Maximum likelihood	-0.0831925	0.057614	0.14875	-1.44396	0.904525
s__Parabacteroides_goldsteinii	finn-b-H7_RETINOPATHYDIAB	DR_1	7	Weighted median	0.0468121	0.0760867	0.538392	0.615247	0.993152
s__Parabacteroides_goldsteinii	finn-b-H7_RETINOPATHYDIAB	DR_1	7	Weighted mode	0.0812843	0.0995953	0.445601	0.816145	0.996601
s__Parabacteroides_johnsonii	finn-b-H7_RETINOPATHYDIAB	DR_1	8	Inverse variance weighted (multiplicative random effects)	-0.0177942	0.0384557	0.643565	-0.46272	0.990381
s__Parabacteroides_johnsonii	finn-b-H7_RETINOPATHYDIAB	DR_1	8	Inverse variance weighted	-0.0177942	0.0488135	0.715459	-0.364535	0.994414
s__Parabacteroides_johnsonii	finn-b-H7_RETINOPATHYDIAB	DR_1	8	MR Egger	0.0655563	0.229089	0.784378	0.286161	0.996943
s__Parabacteroides_johnsonii	finn-b-H7_RETINOPATHYDIAB	DR_1	8	Maximum likelihood	-0.0178611	0.0495207	0.718339	-0.360679	0.993031
s__Parabacteroides_johnsonii	finn-b-H7_RETINOPATHYDIAB	DR_1	8	Weighted median	0.0182919	0.0646679	0.777284	0.28286	0.993152
s__Parabacteroides_johnsonii	finn-b-H7_RETINOPATHYDIAB	DR_1	8	Weighted mode	0.0429305	0.0970378	0.67154	0.44241	0.996601
s__Parabacteroides_merdae	finn-b-H7_RETINOPATHYDIAB	DR_1	7	Inverse variance weighted (multiplicative random effects)	-0.126423	0.106396	0.234745	-1.18822	0.930103
s__Parabacteroides_merdae	finn-b-H7_RETINOPATHYDIAB	DR_1	7	Inverse variance weighted	-0.126423	0.109647	0.248914	-1.15299	0.994414
s__Parabacteroides_merdae	finn-b-H7_RETINOPATHYDIAB	DR_1	7	MR Egger	-0.223035	0.427533	0.624169	-0.52168	0.996943
s__Parabacteroides_merdae	finn-b-H7_RETINOPATHYDIAB	DR_1	7	Maximum likelihood	-0.130486	0.111812	0.243204	-1.16702	0.967277
s__Parabacteroides_merdae	finn-b-H7_RETINOPATHYDIAB	DR_1	7	Weighted median	-0.0577865	0.150202	0.700441	-0.384725	0.993152
s__Parabacteroides_merdae	finn-b-H7_RETINOPATHYDIAB	DR_1	7	Weighted mode	-0.0573783	0.236277	0.816215	-0.242844	0.996601
s__Parabacteroides_unclassified	finn-b-H7_RETINOPATHYDIAB	DR_1	8	Inverse variance weighted (multiplicative random effects)	-0.0960024	0.0733828	0.190792	-1.30824	0.930103
s__Parabacteroides_unclassified	finn-b-H7_RETINOPATHYDIAB	DR_1	8	Inverse variance weighted	-0.0960024	0.0813017	0.237675	-1.18082	0.994414
s__Parabacteroides_unclassified	finn-b-H7_RETINOPATHYDIAB	DR_1	8	MR Egger	0.694117	0.516477	0.227555	1.34395	0.996943
s__Parabacteroides_unclassified	finn-b-H7_RETINOPATHYDIAB	DR_1	8	Maximum likelihood	-0.0989989	0.0830007	0.232968	-1.19275	0.967277
s__Parabacteroides_unclassified	finn-b-H7_RETINOPATHYDIAB	DR_1	8	Weighted median	-0.0841403	0.113818	0.459752	-0.739255	0.993152
s__Parabacteroides_unclassified	finn-b-H7_RETINOPATHYDIAB	DR_1	8	Weighted mode	-0.0890677	0.167635	0.611633	-0.53132	0.996601
s__Paraprevotella_clara	finn-b-H7_RETINOPATHYDIAB	DR_1	13	Inverse variance weighted (multiplicative random effects)	-0.0552913	0.0617378	0.370476	-0.895583	0.990381
s__Paraprevotella_clara	finn-b-H7_RETINOPATHYDIAB	DR_1	13	Inverse variance weighted	-0.0552913	0.0617378	0.370476	-0.895583	0.994414
s__Paraprevotella_clara	finn-b-H7_RETINOPATHYDIAB	DR_1	13	MR Egger	-0.217822	0.275091	0.445207	-0.791818	0.996943
s__Paraprevotella_clara	finn-b-H7_RETINOPATHYDIAB	DR_1	13	Maximum likelihood	-0.0550694	0.0602449	0.360668	-0.914093	0.967277
s__Paraprevotella_clara	finn-b-H7_RETINOPATHYDIAB	DR_1	13	Weighted median	-0.0622143	0.0805316	0.439792	-0.772545	0.993152
s__Paraprevotella_clara	finn-b-H7_RETINOPATHYDIAB	DR_1	13	Weighted mode	-0.0513805	0.13765	0.715459	-0.373269	0.996601
s__Paraprevotella_unclassified	finn-b-H7_RETINOPATHYDIAB	DR_1	10	Inverse variance weighted (multiplicative random effects)	0.0880485	0.0670599	0.189189	1.31298	0.930103
s__Paraprevotella_unclassified	finn-b-H7_RETINOPATHYDIAB	DR_1	10	Inverse variance weighted	0.0880485	0.0841506	0.295413	1.04632	0.994414
s__Paraprevotella_unclassified	finn-b-H7_RETINOPATHYDIAB	DR_1	10	MR Egger	-0.317271	0.494253	0.538879	-0.64192	0.996943
s__Paraprevotella_unclassified	finn-b-H7_RETINOPATHYDIAB	DR_1	10	Maximum likelihood	0.0908568	0.0857877	0.289559	1.05909	0.967277
s__Paraprevotella_unclassified	finn-b-H7_RETINOPATHYDIAB	DR_1	10	Weighted median	0.105771	0.11135	0.342163	0.9499	0.993152
s__Paraprevotella_unclassified	finn-b-H7_RETINOPATHYDIAB	DR_1	10	Weighted mode	0.159684	0.160353	0.345352	0.995829	0.996601
s__Paraprevotella_xylaniphila	finn-b-H7_RETINOPATHYDIAB	DR_1	11	Inverse variance weighted (multiplicative random effects)	-0.117112	0.0537794	0.0294331	-2.17764	0.502815
s__Paraprevotella_xylaniphila	finn-b-H7_RETINOPATHYDIAB	DR_1	11	Inverse variance weighted	-0.117112	0.0584427	0.0450832	-2.00388	0.994414
s__Paraprevotella_xylaniphila	finn-b-H7_RETINOPATHYDIAB	DR_1	11	MR Egger	-0.333967	0.282026	0.266675	-1.18417	0.996943
s__Paraprevotella_xylaniphila	finn-b-H7_RETINOPATHYDIAB	DR_1	11	Maximum likelihood	-0.119537	0.0606163	0.0486058	-1.97203	0.649429
s__Paraprevotella_xylaniphila	finn-b-H7_RETINOPATHYDIAB	DR_1	11	Weighted median	-0.079488	0.0789144	0.313806	-1.00727	0.993152
s__Paraprevotella_xylaniphila	finn-b-H7_RETINOPATHYDIAB	DR_1	11	Weighted mode	-0.0650069	0.112687	0.576775	-0.576881	0.996601
s__Parasutterella_excrementihominis	finn-b-H7_RETINOPATHYDIAB	DR_1	12	Inverse variance weighted (multiplicative random effects)	-0.00423532	0.0500254	0.932529	-0.0846634	0.990381
s__Parasutterella_excrementihominis	finn-b-H7_RETINOPATHYDIAB	DR_1	12	Inverse variance weighted	-0.00423532	0.0722622	0.953262	-0.0586104	0.994414
s__Parasutterella_excrementihominis	finn-b-H7_RETINOPATHYDIAB	DR_1	12	MR Egger	0.175886	0.411505	0.67813	0.427421	0.996943
s__Parasutterella_excrementihominis	finn-b-H7_RETINOPATHYDIAB	DR_1	12	Maximum likelihood	-0.00430513	0.0730416	0.952999	-0.0589408	0.993031
s__Parasutterella_excrementihominis	finn-b-H7_RETINOPATHYDIAB	DR_1	12	Weighted median	-0.00354863	0.0906424	0.968771	-0.0391497	0.999496
s__Parasutterella_excrementihominis	finn-b-H7_RETINOPATHYDIAB	DR_1	12	Weighted mode	-0.0160777	0.146694	0.9147	-0.1096	0.996601
s__Phascolarctobacterium_succinatutens	finn-b-H7_RETINOPATHYDIAB	DR_1	8	Inverse variance weighted (multiplicative random effects)	0.00409633	0.0675648	0.951655	0.0606282	0.990381
s__Phascolarctobacterium_succinatutens	finn-b-H7_RETINOPATHYDIAB	DR_1	8	Inverse variance weighted	0.00409633	0.0675648	0.951655	0.0606282	0.994414
s__Phascolarctobacterium_succinatutens	finn-b-H7_RETINOPATHYDIAB	DR_1	8	MR Egger	0.0499959	0.252023	0.8493	0.198379	0.996943
s__Phascolarctobacterium_succinatutens	finn-b-H7_RETINOPATHYDIAB	DR_1	8	Maximum likelihood	0.00424315	0.0631556	0.946434	0.0671857	0.993031
s__Phascolarctobacterium_succinatutens	finn-b-H7_RETINOPATHYDIAB	DR_1	8	Weighted median	0.0152178	0.0820433	0.852848	0.185486	0.993152
s__Phascolarctobacterium_succinatutens	finn-b-H7_RETINOPATHYDIAB	DR_1	8	Weighted mode	0.0516968	0.105354	0.638649	0.490696	0.996601
s__Prevotella_copri	finn-b-H7_RETINOPATHYDIAB	DR_1	0	NA	NA	NA	NA	NA	NA
s__Pseudoflavonifractor_capillosus	finn-b-H7_RETINOPATHYDIAB	DR_1	12	Inverse variance weighted (multiplicative random effects)	-0.0296055	0.0481623	0.538751	-0.614703	0.990381
s__Pseudoflavonifractor_capillosus	finn-b-H7_RETINOPATHYDIAB	DR_1	12	Inverse variance weighted	-0.0296055	0.0661141	0.654302	-0.447794	0.994414
s__Pseudoflavonifractor_capillosus	finn-b-H7_RETINOPATHYDIAB	DR_1	12	MR Egger	-0.125389	0.24781	0.623833	-0.505987	0.996943
s__Pseudoflavonifractor_capillosus	finn-b-H7_RETINOPATHYDIAB	DR_1	12	Maximum likelihood	-0.0301173	0.0668677	0.652421	-0.450401	0.993031
s__Pseudoflavonifractor_capillosus	finn-b-H7_RETINOPATHYDIAB	DR_1	12	Weighted median	-0.0796711	0.084175	0.343897	-0.946493	0.993152
s__Pseudoflavonifractor_capillosus	finn-b-H7_RETINOPATHYDIAB	DR_1	12	Weighted mode	-0.133419	0.140156	0.361579	-0.951936	0.996601
s__Roseburia_hominis	finn-b-H7_RETINOPATHYDIAB	DR_1	7	Inverse variance weighted (multiplicative random effects)	-0.124675	0.0852865	0.143785	-1.46184	0.921124
s__Roseburia_hominis	finn-b-H7_RETINOPATHYDIAB	DR_1	7	Inverse variance weighted	-0.124675	0.118055	0.290933	-1.05608	0.994414
s__Roseburia_hominis	finn-b-H7_RETINOPATHYDIAB	DR_1	7	MR Egger	-0.291909	1.13044	0.806524	-0.258226	0.996943
s__Roseburia_hominis	finn-b-H7_RETINOPATHYDIAB	DR_1	7	Maximum likelihood	-0.127179	0.119674	0.287909	-1.06272	0.967277
s__Roseburia_hominis	finn-b-H7_RETINOPATHYDIAB	DR_1	7	Weighted median	-0.0364395	0.153148	0.81193	-0.237937	0.993152
s__Roseburia_hominis	finn-b-H7_RETINOPATHYDIAB	DR_1	7	Weighted mode	0.0334528	0.222358	0.885343	0.150446	0.996601
s__Roseburia_intestinalis	finn-b-H7_RETINOPATHYDIAB	DR_1	9	Inverse variance weighted (multiplicative random effects)	-0.0856483	0.121101	0.479415	-0.707244	0.990381
s__Roseburia_intestinalis	finn-b-H7_RETINOPATHYDIAB	DR_1	9	Inverse variance weighted	-0.0856483	0.121101	0.479415	-0.707244	0.994414
s__Roseburia_intestinalis	finn-b-H7_RETINOPATHYDIAB	DR_1	9	MR Egger	0.0643131	0.49067	0.899406	0.131072	0.996943
s__Roseburia_intestinalis	finn-b-H7_RETINOPATHYDIAB	DR_1	9	Maximum likelihood	-0.0888111	0.0967255	0.358527	-0.918176	0.967277
s__Roseburia_intestinalis	finn-b-H7_RETINOPATHYDIAB	DR_1	9	Weighted median	-0.26626	0.132409	0.0443365	-2.0109	0.993152
s__Roseburia_intestinalis	finn-b-H7_RETINOPATHYDIAB	DR_1	9	Weighted mode	-0.311637	0.261309	0.267196	-1.1926	0.996601
s__Roseburia_inulinivorans	finn-b-H7_RETINOPATHYDIAB	DR_1	4	Inverse variance weighted (multiplicative random effects)	0.0688838	0.105993	0.515764	0.649888	0.990381
s__Roseburia_inulinivorans	finn-b-H7_RETINOPATHYDIAB	DR_1	4	Inverse variance weighted	0.0688838	0.170462	0.686139	0.404101	0.994414
s__Roseburia_inulinivorans	finn-b-H7_RETINOPATHYDIAB	DR_1	4	MR Egger	0.589213	0.607632	0.434495	0.969687	0.996943
s__Roseburia_inulinivorans	finn-b-H7_RETINOPATHYDIAB	DR_1	4	Maximum likelihood	0.0698694	0.17229	0.685085	0.405534	0.993031
s__Roseburia_inulinivorans	finn-b-H7_RETINOPATHYDIAB	DR_1	4	Weighted median	0.0177977	0.21758	0.934807	0.0817984	0.993152
s__Roseburia_inulinivorans	finn-b-H7_RETINOPATHYDIAB	DR_1	4	Weighted mode	-0.0239983	0.262381	0.932889	-0.0914635	0.996601
s__Roseburia_unclassified	finn-b-H7_RETINOPATHYDIAB	DR_1	13	Inverse variance weighted (multiplicative random effects)	0.00747629	0.0657872	0.90952	0.113643	0.990381
s__Roseburia_unclassified	finn-b-H7_RETINOPATHYDIAB	DR_1	13	Inverse variance weighted	0.00747629	0.0657872	0.90952	0.113643	0.994414
s__Roseburia_unclassified	finn-b-H7_RETINOPATHYDIAB	DR_1	13	MR Egger	0.177164	0.299973	0.566724	0.590601	0.996943
s__Roseburia_unclassified	finn-b-H7_RETINOPATHYDIAB	DR_1	13	Maximum likelihood	0.00785263	0.0579826	0.892271	0.135431	0.993031
s__Roseburia_unclassified	finn-b-H7_RETINOPATHYDIAB	DR_1	13	Weighted median	0.0340945	0.0734891	0.642691	0.46394	0.993152
s__Roseburia_unclassified	finn-b-H7_RETINOPATHYDIAB	DR_1	13	Weighted mode	0.0271763	0.107264	0.804279	0.25336	0.996601
s__Rothia_mucilaginosa	finn-b-H7_RETINOPATHYDIAB	DR_1	4	Inverse variance weighted (multiplicative random effects)	0.0295868	0.112602	0.79274	0.262755	0.990381
s__Rothia_mucilaginosa	finn-b-H7_RETINOPATHYDIAB	DR_1	4	Inverse variance weighted	0.0295868	0.112602	0.79274	0.262755	0.994414
s__Rothia_mucilaginosa	finn-b-H7_RETINOPATHYDIAB	DR_1	4	MR Egger	0.756658	0.401256	0.199984	1.88572	0.996943
s__Rothia_mucilaginosa	finn-b-H7_RETINOPATHYDIAB	DR_1	4	Maximum likelihood	0.0318295	0.0837515	0.703911	0.380047	0.993031
s__Rothia_mucilaginosa	finn-b-H7_RETINOPATHYDIAB	DR_1	4	Weighted median	0.0485221	0.10576	0.646381	0.458795	0.993152
s__Rothia_mucilaginosa	finn-b-H7_RETINOPATHYDIAB	DR_1	4	Weighted mode	0.0895775	0.15485	0.60351	0.578478	0.996601
s__Ruminococcaceae_bacterium_D16	finn-b-H7_RETINOPATHYDIAB	DR_1	10	Inverse variance weighted (multiplicative random effects)	0.0115318	0.0614085	0.851043	0.187788	0.990381
s__Ruminococcaceae_bacterium_D16	finn-b-H7_RETINOPATHYDIAB	DR_1	10	Inverse variance weighted	0.0115318	0.0614085	0.851043	0.187788	0.994414
s__Ruminococcaceae_bacterium_D16	finn-b-H7_RETINOPATHYDIAB	DR_1	10	MR Egger	-0.0209871	0.331407	0.95106	-0.0633272	0.996943
s__Ruminococcaceae_bacterium_D16	finn-b-H7_RETINOPATHYDIAB	DR_1	10	Maximum likelihood	0.0124205	0.0490846	0.800236	0.253042	0.993031
s__Ruminococcaceae_bacterium_D16	finn-b-H7_RETINOPATHYDIAB	DR_1	10	Weighted median	0.0479722	0.0676348	0.47815	0.709282	0.993152
s__Ruminococcaceae_bacterium_D16	finn-b-H7_RETINOPATHYDIAB	DR_1	10	Weighted mode	0.0308924	0.105641	0.776589	0.292428	0.996601
s__Ruminococcus_bromii	finn-b-H7_RETINOPATHYDIAB	DR_1	7	Inverse variance weighted (multiplicative random effects)	-0.217275	0.0989594	0.028121	-2.19559	0.502815
s__Ruminococcus_bromii	finn-b-H7_RETINOPATHYDIAB	DR_1	7	Inverse variance weighted	-0.217275	0.0997633	0.0294132	-2.1779	0.991409
s__Ruminococcus_bromii	finn-b-H7_RETINOPATHYDIAB	DR_1	7	MR Egger	-0.366639	0.671306	0.608433	-0.546158	0.996943
s__Ruminococcus_bromii	finn-b-H7_RETINOPATHYDIAB	DR_1	7	Maximum likelihood	-0.225537	0.103221	0.0288897	-2.18499	0.649429
s__Ruminococcus_bromii	finn-b-H7_RETINOPATHYDIAB	DR_1	7	Weighted median	-0.264661	0.14015	0.0589706	-1.88841	0.993152
s__Ruminococcus_bromii	finn-b-H7_RETINOPATHYDIAB	DR_1	7	Weighted mode	-0.33276	0.194307	0.137635	-1.71254	0.996601
s__Ruminococcus_callidus	finn-b-H7_RETINOPATHYDIAB	DR_1	5	Inverse variance weighted (multiplicative random effects)	0.0619618	0.0859335	0.470882	0.721044	0.990381
s__Ruminococcus_callidus	finn-b-H7_RETINOPATHYDIAB	DR_1	5	Inverse variance weighted	0.0619618	0.0903991	0.493076	0.685425	0.994414
s__Ruminococcus_callidus	finn-b-H7_RETINOPATHYDIAB	DR_1	5	MR Egger	0.023543	0.486722	0.964461	0.0483706	0.996943
s__Ruminococcus_callidus	finn-b-H7_RETINOPATHYDIAB	DR_1	5	Maximum likelihood	0.0645442	0.0929894	0.487618	0.694102	0.993031
s__Ruminococcus_callidus	finn-b-H7_RETINOPATHYDIAB	DR_1	5	Weighted median	0.0599964	0.115858	0.604568	0.517843	0.993152
s__Ruminococcus_callidus	finn-b-H7_RETINOPATHYDIAB	DR_1	5	Weighted mode	-0.0895654	0.155773	0.596101	-0.574976	0.996601
s__Ruminococcus_lactaris	finn-b-H7_RETINOPATHYDIAB	DR_1	6	Inverse variance weighted (multiplicative random effects)	-0.0135517	0.0660825	0.837516	-0.205072	0.990381
s__Ruminococcus_lactaris	finn-b-H7_RETINOPATHYDIAB	DR_1	6	Inverse variance weighted	-0.0135517	0.0935429	0.884813	-0.144871	0.994414
s__Ruminococcus_lactaris	finn-b-H7_RETINOPATHYDIAB	DR_1	6	MR Egger	-0.249783	0.496605	0.641411	-0.50298	0.996943
s__Ruminococcus_lactaris	finn-b-H7_RETINOPATHYDIAB	DR_1	6	Maximum likelihood	-0.013813	0.0944849	0.88377	-0.146192	0.993031
s__Ruminococcus_lactaris	finn-b-H7_RETINOPATHYDIAB	DR_1	6	Weighted median	0.0441319	0.114067	0.698835	0.386893	0.993152
s__Ruminococcus_lactaris	finn-b-H7_RETINOPATHYDIAB	DR_1	6	Weighted mode	0.0911312	0.166154	0.606956	0.548475	0.996601
s__Ruminococcus_obeum	finn-b-H7_RETINOPATHYDIAB	DR_1	14	Inverse variance weighted (multiplicative random effects)	-0.063631	0.069288	0.358433	-0.918355	0.990381
s__Ruminococcus_obeum	finn-b-H7_RETINOPATHYDIAB	DR_1	14	Inverse variance weighted	-0.063631	0.0773545	0.410741	-0.82259	0.994414
s__Ruminococcus_obeum	finn-b-H7_RETINOPATHYDIAB	DR_1	14	MR Egger	-0.187208	0.28278	0.520465	-0.662027	0.996943
s__Ruminococcus_obeum	finn-b-H7_RETINOPATHYDIAB	DR_1	14	Maximum likelihood	-0.0643604	0.0788495	0.414361	-0.816243	0.967277
s__Ruminococcus_obeum	finn-b-H7_RETINOPATHYDIAB	DR_1	14	Weighted median	-0.0406592	0.10753	0.705341	-0.37812	0.993152
s__Ruminococcus_obeum	finn-b-H7_RETINOPATHYDIAB	DR_1	14	Weighted mode	-0.088624	0.158122	0.584683	-0.56048	0.996601
s__Ruminococcus_torques	finn-b-H7_RETINOPATHYDIAB	DR_1	7	Inverse variance weighted (multiplicative random effects)	-0.29848	0.0669513	8.26649e-06	-4.45816	0.00129256
s__Ruminococcus_torques	finn-b-H7_RETINOPATHYDIAB	DR_1	7	Inverse variance weighted	-0.29848	0.0919954	0.00117653	-3.24451	0.236483
s__Ruminococcus_torques	finn-b-H7_RETINOPATHYDIAB	DR_1	7	MR Egger	0.200594	0.47809	0.692214	0.419575	0.996943
s__Ruminococcus_torques	finn-b-H7_RETINOPATHYDIAB	DR_1	7	Maximum likelihood	-0.302579	0.0962921	0.00167625	-3.1423	0.112309
s__Ruminococcus_torques	finn-b-H7_RETINOPATHYDIAB	DR_1	7	Weighted median	-0.229542	0.1234	0.0628645	-1.86015	0.993152
s__Ruminococcus_torques	finn-b-H7_RETINOPATHYDIAB	DR_1	7	Weighted mode	-0.217355	0.160648	0.224815	-1.35298	0.996601
s__Streptococcus_parasanguinis	finn-b-H7_RETINOPATHYDIAB	DR_1	3	Inverse variance weighted (fixed effects)	0.0283698	0.0784294	0.717558	0.361724	0.990381
s__Streptococcus_parasanguinis	finn-b-H7_RETINOPATHYDIAB	DR_1	3	Inverse variance weighted	0.0283698	0.0784294	0.717558	0.361724	0.994414
s__Streptococcus_parasanguinis	finn-b-H7_RETINOPATHYDIAB	DR_1	3	MR Egger	0.182434	0.433112	0.746205	0.421215	0.996943
s__Streptococcus_parasanguinis	finn-b-H7_RETINOPATHYDIAB	DR_1	3	Maximum likelihood	0.0290469	0.0793568	0.714343	0.366029	0.993031
s__Streptococcus_parasanguinis	finn-b-H7_RETINOPATHYDIAB	DR_1	3	Weighted median	0.0883756	0.100111	0.377355	0.88278	0.993152
s__Streptococcus_parasanguinis	finn-b-H7_RETINOPATHYDIAB	DR_1	3	Weighted mode	0.0948058	0.117276	0.503733	0.808398	0.996601
s__Streptococcus_salivarius	finn-b-H7_RETINOPATHYDIAB	DR_1	1	Wald ratio	-0.455726	0.132427	0.000578839	-3.44134	0.0296655
s__Streptococcus_thermophilus	finn-b-H7_RETINOPATHYDIAB	DR_1	4	Inverse variance weighted (multiplicative random effects)	-0.107742	0.105293	0.306188	-1.02325	0.990381
s__Streptococcus_thermophilus	finn-b-H7_RETINOPATHYDIAB	DR_1	4	Inverse variance weighted	-0.107742	0.105293	0.306188	-1.02325	0.994414
s__Streptococcus_thermophilus	finn-b-H7_RETINOPATHYDIAB	DR_1	4	MR Egger	-1.00601	0.501737	0.182818	-2.00505	0.996943
s__Streptococcus_thermophilus	finn-b-H7_RETINOPATHYDIAB	DR_1	4	Maximum likelihood	-0.112989	0.0874876	0.196535	-1.29149	0.967277
s__Streptococcus_thermophilus	finn-b-H7_RETINOPATHYDIAB	DR_1	4	Weighted median	-0.143139	0.111533	0.19936	-1.28338	0.993152
s__Streptococcus_thermophilus	finn-b-H7_RETINOPATHYDIAB	DR_1	4	Weighted mode	-0.168127	0.137635	0.309117	-1.22154	0.996601
s__Subdoligranulum_unclassified	finn-b-H7_RETINOPATHYDIAB	DR_1	13	Inverse variance weighted (multiplicative random effects)	0.041987	0.104184	0.686941	0.40301	0.990381
s__Subdoligranulum_unclassified	finn-b-H7_RETINOPATHYDIAB	DR_1	13	Inverse variance weighted	0.041987	0.104184	0.686941	0.40301	0.994414
s__Subdoligranulum_unclassified	finn-b-H7_RETINOPATHYDIAB	DR_1	13	MR Egger	0.280709	0.444666	0.540753	0.631281	0.996943
s__Subdoligranulum_unclassified	finn-b-H7_RETINOPATHYDIAB	DR_1	13	Maximum likelihood	0.0447788	0.092129	0.626935	0.486045	0.993031
s__Subdoligranulum_unclassified	finn-b-H7_RETINOPATHYDIAB	DR_1	13	Weighted median	0.175756	0.122402	0.151034	1.43589	0.993152
s__Subdoligranulum_unclassified	finn-b-H7_RETINOPATHYDIAB	DR_1	13	Weighted mode	0.203381	0.173834	0.264726	1.16997	0.996601
s__Sutterella_wadsworthensis	finn-b-H7_RETINOPATHYDIAB	DR_1	4	Inverse variance weighted (multiplicative random effects)	-0.0382328	0.119496	0.749006	-0.31995	0.990381
s__Sutterella_wadsworthensis	finn-b-H7_RETINOPATHYDIAB	DR_1	4	Inverse variance weighted	-0.0382328	0.144832	0.791795	-0.26398	0.994414
s__Sutterella_wadsworthensis	finn-b-H7_RETINOPATHYDIAB	DR_1	4	MR Egger	0.223843	0.855526	0.818077	0.261644	0.996943
s__Sutterella_wadsworthensis	finn-b-H7_RETINOPATHYDIAB	DR_1	4	Maximum likelihood	-0.03929	0.146992	0.789244	-0.267293	0.993031
s__Sutterella_wadsworthensis	finn-b-H7_RETINOPATHYDIAB	DR_1	4	Weighted median	-0.0294084	0.170121	0.862755	-0.172868	0.993152
s__Sutterella_wadsworthensis	finn-b-H7_RETINOPATHYDIAB	DR_1	4	Weighted mode	0.0295258	0.249519	0.913284	0.118331	0.996601
s__Veillonella_unclassified	finn-b-H7_RETINOPATHYDIAB	DR_1	10	Inverse variance weighted (multiplicative random effects)	0.0116624	0.0485555	0.810186	0.240186	0.990381
s__Veillonella_unclassified	finn-b-H7_RETINOPATHYDIAB	DR_1	10	Inverse variance weighted	0.0116624	0.0569267	0.837676	0.204866	0.994414
s__Veillonella_unclassified	finn-b-H7_RETINOPATHYDIAB	DR_1	10	MR Egger	-0.153332	0.218678	0.503076	-0.701174	0.996943
s__Veillonella_unclassified	finn-b-H7_RETINOPATHYDIAB	DR_1	10	Maximum likelihood	0.0121447	0.0579474	0.833994	0.209582	0.993031
s__Veillonella_unclassified	finn-b-H7_RETINOPATHYDIAB	DR_1	10	Weighted median	0.0295668	0.0738792	0.689006	0.400204	0.993152
s__Veillonella_unclassified	finn-b-H7_RETINOPATHYDIAB	DR_1	10	Weighted mode	0.0620904	0.118867	0.614037	0.522353	0.996601
c__Actinobacteria	finn-b-DM_RETINOPATHY_EXMORE	DR_2	10	Inverse variance weighted (multiplicative random effects)	-0.0762522	0.0490195	0.119816	-1.55555	0.775057
c__Actinobacteria	finn-b-DM_RETINOPATHY_EXMORE	DR_2	10	Inverse variance weighted	-0.0762522	0.0490195	0.119816	-1.55555	0.991048
c__Actinobacteria	finn-b-DM_RETINOPATHY_EXMORE	DR_2	10	MR Egger	-0.0961765	0.247416	0.707621	-0.388724	0.973557
c__Actinobacteria	finn-b-DM_RETINOPATHY_EXMORE	DR_2	10	Maximum likelihood	-0.0794052	0.0488662	0.104173	-1.62495	0.813407
c__Actinobacteria	finn-b-DM_RETINOPATHY_EXMORE	DR_2	10	Weighted median	-0.0676229	0.0661758	0.306844	-1.02187	0.972901
c__Actinobacteria	finn-b-DM_RETINOPATHY_EXMORE	DR_2	10	Weighted mode	-0.0500759	0.0835857	0.563883	-0.599096	0.970461
c__Bacilli	finn-b-DM_RETINOPATHY_EXMORE	DR_2	13	Inverse variance weighted (multiplicative random effects)	-0.0160541	0.0247374	0.516351	-0.64898	0.944389
c__Bacilli	finn-b-DM_RETINOPATHY_EXMORE	DR_2	13	Inverse variance weighted	-0.0160541	0.0345385	0.642062	-0.464818	0.991048
c__Bacilli	finn-b-DM_RETINOPATHY_EXMORE	DR_2	13	MR Egger	-0.0288401	0.133282	0.832649	-0.216384	0.973557
c__Bacilli	finn-b-DM_RETINOPATHY_EXMORE	DR_2	13	Maximum likelihood	-0.0164745	0.0350758	0.638581	-0.469683	0.947014
c__Bacilli	finn-b-DM_RETINOPATHY_EXMORE	DR_2	13	Weighted median	-0.00923275	0.0476211	0.84627	-0.193879	0.972901
c__Bacilli	finn-b-DM_RETINOPATHY_EXMORE	DR_2	13	Weighted mode	-0.00483627	0.0760722	0.950356	-0.0635747	0.988488
c__Bacteroidia	finn-b-DM_RETINOPATHY_EXMORE	DR_2	13	Inverse variance weighted (multiplicative random effects)	0.0406384	0.0429549	0.344113	0.946071	0.944389
c__Bacteroidia	finn-b-DM_RETINOPATHY_EXMORE	DR_2	13	Inverse variance weighted	0.0406384	0.0471151	0.388394	0.862534	0.991048
c__Bacteroidia	finn-b-DM_RETINOPATHY_EXMORE	DR_2	13	MR Egger	-0.153608	0.184788	0.423499	-0.831268	0.973557
c__Bacteroidia	finn-b-DM_RETINOPATHY_EXMORE	DR_2	13	Maximum likelihood	0.0421471	0.0480635	0.380539	0.876903	0.947014
c__Bacteroidia	finn-b-DM_RETINOPATHY_EXMORE	DR_2	13	Weighted median	0.0595895	0.0654152	0.362326	0.910943	0.972901
c__Bacteroidia	finn-b-DM_RETINOPATHY_EXMORE	DR_2	13	Weighted mode	0.0693837	0.103283	0.514448	0.671782	0.970461
c__Betaproteobacteria	finn-b-DM_RETINOPATHY_EXMORE	DR_2	13	Inverse variance weighted (multiplicative random effects)	0.0463972	0.0625745	0.458408	0.741471	0.944389
c__Betaproteobacteria	finn-b-DM_RETINOPATHY_EXMORE	DR_2	13	Inverse variance weighted	0.0463972	0.0625745	0.458408	0.741471	0.991048
c__Betaproteobacteria	finn-b-DM_RETINOPATHY_EXMORE	DR_2	13	MR Egger	0.280354	0.268458	0.318748	1.04431	0.973557
c__Betaproteobacteria	finn-b-DM_RETINOPATHY_EXMORE	DR_2	13	Maximum likelihood	0.0487124	0.0498534	0.328513	0.977113	0.947014
c__Betaproteobacteria	finn-b-DM_RETINOPATHY_EXMORE	DR_2	13	Weighted median	-0.0533485	0.076177	0.483726	-0.700323	0.972901
c__Betaproteobacteria	finn-b-DM_RETINOPATHY_EXMORE	DR_2	13	Weighted mode	-0.120397	0.141296	0.410848	-0.852089	0.970461
c__Clostridia	finn-b-DM_RETINOPATHY_EXMORE	DR_2	7	Inverse variance weighted (multiplicative random effects)	0.0235504	0.0855386	0.783072	0.275319	0.980677
c__Clostridia	finn-b-DM_RETINOPATHY_EXMORE	DR_2	7	Inverse variance weighted	0.0235504	0.0855386	0.783072	0.275319	0.991048
c__Clostridia	finn-b-DM_RETINOPATHY_EXMORE	DR_2	7	MR Egger	0.0990944	0.308614	0.761126	0.321094	0.973557
c__Clostridia	finn-b-DM_RETINOPATHY_EXMORE	DR_2	7	Maximum likelihood	0.0252965	0.069698	0.716646	0.362944	0.947014
c__Clostridia	finn-b-DM_RETINOPATHY_EXMORE	DR_2	7	Weighted median	-0.0502041	0.0984234	0.609993	-0.510083	0.972901
c__Clostridia	finn-b-DM_RETINOPATHY_EXMORE	DR_2	7	Weighted mode	-0.109849	0.155459	0.506308	-0.706612	0.970461
c__Deltaproteobacteria	finn-b-DM_RETINOPATHY_EXMORE	DR_2	6	Inverse variance weighted (multiplicative random effects)	-0.0331898	0.0771151	0.666909	-0.430393	0.944389
c__Deltaproteobacteria	finn-b-DM_RETINOPATHY_EXMORE	DR_2	6	Inverse variance weighted	-0.0331898	0.0771151	0.666909	-0.430393	0.991048
c__Deltaproteobacteria	finn-b-DM_RETINOPATHY_EXMORE	DR_2	6	MR Egger	0.447717	0.6281	0.515338	0.712813	0.973557
c__Deltaproteobacteria	finn-b-DM_RETINOPATHY_EXMORE	DR_2	6	Maximum likelihood	-0.0350848	0.0701495	0.616975	-0.500143	0.947014
c__Deltaproteobacteria	finn-b-DM_RETINOPATHY_EXMORE	DR_2	6	Weighted median	-0.0714523	0.0924304	0.439499	-0.773039	0.972901
c__Deltaproteobacteria	finn-b-DM_RETINOPATHY_EXMORE	DR_2	6	Weighted mode	-0.129114	0.154422	0.441203	-0.836116	0.970461
c__Erysipelotrichia	finn-b-DM_RETINOPATHY_EXMORE	DR_2	8	Inverse variance weighted (multiplicative random effects)	0.0103065	0.0615596	0.867037	0.167423	0.990787
c__Erysipelotrichia	finn-b-DM_RETINOPATHY_EXMORE	DR_2	8	Inverse variance weighted	0.0103065	0.0615596	0.867037	0.167423	0.993623
c__Erysipelotrichia	finn-b-DM_RETINOPATHY_EXMORE	DR_2	8	MR Egger	0.273477	0.247851	0.312132	1.1034	0.973557
c__Erysipelotrichia	finn-b-DM_RETINOPATHY_EXMORE	DR_2	8	Maximum likelihood	0.011009	0.0509951	0.829079	0.215883	0.981636
c__Erysipelotrichia	finn-b-DM_RETINOPATHY_EXMORE	DR_2	8	Weighted median	-0.0212531	0.0692805	0.759019	-0.30677	0.972901
c__Erysipelotrichia	finn-b-DM_RETINOPATHY_EXMORE	DR_2	8	Weighted mode	-0.0345979	0.0838742	0.692315	-0.412497	0.970461
c__Gammaproteobacteria	finn-b-DM_RETINOPATHY_EXMORE	DR_2	4	Inverse variance weighted (multiplicative random effects)	0.00236752	0.0515288	0.963354	0.0459456	0.990787
c__Gammaproteobacteria	finn-b-DM_RETINOPATHY_EXMORE	DR_2	4	Inverse variance weighted	0.00236752	0.0803035	0.97648	0.0294822	0.993623
c__Gammaproteobacteria	finn-b-DM_RETINOPATHY_EXMORE	DR_2	4	MR Egger	0.0660254	0.375712	0.876686	0.175734	0.973557
c__Gammaproteobacteria	finn-b-DM_RETINOPATHY_EXMORE	DR_2	4	Maximum likelihood	0.00240208	0.0808358	0.976294	0.0297155	0.98994
c__Gammaproteobacteria	finn-b-DM_RETINOPATHY_EXMORE	DR_2	4	Weighted median	0.0232462	0.0996635	0.81557	0.233247	0.972901
c__Gammaproteobacteria	finn-b-DM_RETINOPATHY_EXMORE	DR_2	4	Weighted mode	0.031048	0.132037	0.829232	0.235146	0.970461
c__Negativicutes	finn-b-DM_RETINOPATHY_EXMORE	DR_2	7	Inverse variance weighted (multiplicative random effects)	0.0241809	0.0953053	0.799712	0.25372	0.980677
c__Negativicutes	finn-b-DM_RETINOPATHY_EXMORE	DR_2	7	Inverse variance weighted	0.0241809	0.0953053	0.799712	0.25372	0.991048
c__Negativicutes	finn-b-DM_RETINOPATHY_EXMORE	DR_2	7	MR Egger	-0.100743	0.441755	0.828639	-0.228051	0.973557
c__Negativicutes	finn-b-DM_RETINOPATHY_EXMORE	DR_2	7	Maximum likelihood	0.0263786	0.0631384	0.6761	0.417791	0.947014
c__Negativicutes	finn-b-DM_RETINOPATHY_EXMORE	DR_2	7	Weighted median	0.0982455	0.0896833	0.27331	1.09547	0.972901
c__Negativicutes	finn-b-DM_RETINOPATHY_EXMORE	DR_2	7	Weighted mode	0.109311	0.121359	0.402439	0.900725	0.970461
c__Verrucomicrobiae	finn-b-DM_RETINOPATHY_EXMORE	DR_2	16	Inverse variance weighted (multiplicative random effects)	0.0305356	0.0365021	0.402849	0.836544	0.944389
c__Verrucomicrobiae	finn-b-DM_RETINOPATHY_EXMORE	DR_2	16	Inverse variance weighted	0.0305356	0.0368855	0.407756	0.827848	0.991048
c__Verrucomicrobiae	finn-b-DM_RETINOPATHY_EXMORE	DR_2	16	MR Egger	0.103121	0.187792	0.591571	0.549125	0.973557
c__Verrucomicrobiae	finn-b-DM_RETINOPATHY_EXMORE	DR_2	16	Maximum likelihood	0.0324666	0.0376606	0.388641	0.862085	0.947014
c__Verrucomicrobiae	finn-b-DM_RETINOPATHY_EXMORE	DR_2	16	Weighted median	0.0740395	0.0501129	0.139554	1.47745	0.972901
c__Verrucomicrobiae	finn-b-DM_RETINOPATHY_EXMORE	DR_2	16	Weighted mode	0.0841108	0.0844403	0.335001	0.996097	0.970461
f__Acidaminococcaceae	finn-b-DM_RETINOPATHY_EXMORE	DR_2	7	Inverse variance weighted (multiplicative random effects)	-0.0417387	0.0386434	0.280099	-1.0801	0.944389
f__Acidaminococcaceae	finn-b-DM_RETINOPATHY_EXMORE	DR_2	7	Inverse variance weighted	-0.0417387	0.0397385	0.293565	-1.05033	0.991048
f__Acidaminococcaceae	finn-b-DM_RETINOPATHY_EXMORE	DR_2	7	MR Egger	0.0189636	0.27871	0.948391	0.0680404	0.996427
f__Acidaminococcaceae	finn-b-DM_RETINOPATHY_EXMORE	DR_2	7	Maximum likelihood	-0.0431325	0.0406414	0.288556	-1.0613	0.947014
f__Acidaminococcaceae	finn-b-DM_RETINOPATHY_EXMORE	DR_2	7	Weighted median	-0.0113012	0.0557039	0.839229	-0.202879	0.972901
f__Acidaminococcaceae	finn-b-DM_RETINOPATHY_EXMORE	DR_2	7	Weighted mode	0.00651028	0.0801376	0.937894	0.0812387	0.988488
f__Bacteroidaceae	finn-b-DM_RETINOPATHY_EXMORE	DR_2	14	Inverse variance weighted (multiplicative random effects)	-0.0370414	0.0526746	0.481924	-0.703212	0.944389
f__Bacteroidaceae	finn-b-DM_RETINOPATHY_EXMORE	DR_2	14	Inverse variance weighted	-0.0370414	0.0526746	0.481924	-0.703212	0.991048
f__Bacteroidaceae	finn-b-DM_RETINOPATHY_EXMORE	DR_2	14	MR Egger	-0.0163175	0.227076	0.943898	-0.0718593	0.996427
f__Bacteroidaceae	finn-b-DM_RETINOPATHY_EXMORE	DR_2	14	Maximum likelihood	-0.0386625	0.0499766	0.439161	-0.773612	0.947014
f__Bacteroidaceae	finn-b-DM_RETINOPATHY_EXMORE	DR_2	14	Weighted median	-0.084907	0.067917	0.211242	-1.25016	0.972901
f__Bacteroidaceae	finn-b-DM_RETINOPATHY_EXMORE	DR_2	14	Weighted mode	-0.17807	0.120846	0.164407	-1.47353	0.970461
f__Bacteroidales_noname	finn-b-DM_RETINOPATHY_EXMORE	DR_2	8	Inverse variance weighted (multiplicative random effects)	-0.0611578	0.0688629	0.374482	-0.88811	0.944389
f__Bacteroidales_noname	finn-b-DM_RETINOPATHY_EXMORE	DR_2	8	Inverse variance weighted	-0.0611578	0.0688629	0.374482	-0.88811	0.991048
f__Bacteroidales_noname	finn-b-DM_RETINOPATHY_EXMORE	DR_2	8	MR Egger	0.0708455	0.332265	0.838216	0.21322	0.973557
f__Bacteroidales_noname	finn-b-DM_RETINOPATHY_EXMORE	DR_2	8	Maximum likelihood	-0.0646729	0.0615269	0.293198	-1.05113	0.947014
f__Bacteroidales_noname	finn-b-DM_RETINOPATHY_EXMORE	DR_2	8	Weighted median	-0.0368954	0.0795569	0.642818	-0.463762	0.972901
f__Bacteroidales_noname	finn-b-DM_RETINOPATHY_EXMORE	DR_2	8	Weighted mode	-0.0590317	0.125043	0.651225	-0.47209	0.970461
f__Bifidobacteriaceae	finn-b-DM_RETINOPATHY_EXMORE	DR_2	12	Inverse variance weighted (multiplicative random effects)	-0.00236237	0.0410599	0.954119	-0.0575349	0.990787
f__Bifidobacteriaceae	finn-b-DM_RETINOPATHY_EXMORE	DR_2	12	Inverse variance weighted	-0.00236237	0.0448347	0.957978	-0.0526908	0.993623
f__Bifidobacteriaceae	finn-b-DM_RETINOPATHY_EXMORE	DR_2	12	MR Egger	-0.174716	0.160592	0.302142	-1.08795	0.973557
f__Bifidobacteriaceae	finn-b-DM_RETINOPATHY_EXMORE	DR_2	12	Maximum likelihood	-0.00242903	0.0454647	0.957392	-0.0534267	0.98994
f__Bifidobacteriaceae	finn-b-DM_RETINOPATHY_EXMORE	DR_2	12	Weighted median	-0.00222926	0.0631144	0.971824	-0.0353209	0.996773
f__Bifidobacteriaceae	finn-b-DM_RETINOPATHY_EXMORE	DR_2	12	Weighted mode	-0.011196	0.0730168	0.880911	-0.153334	0.970461
f__Burkholderiales_noname	finn-b-DM_RETINOPATHY_EXMORE	DR_2	12	Inverse variance weighted (multiplicative random effects)	-0.0745677	0.0210463	0.000395565	-3.54303	0.0205643
f__Burkholderiales_noname	finn-b-DM_RETINOPATHY_EXMORE	DR_2	12	Inverse variance weighted	-0.0745677	0.0314987	0.0179172	-2.36733	0.728177
f__Burkholderiales_noname	finn-b-DM_RETINOPATHY_EXMORE	DR_2	12	MR Egger	-0.0861243	0.172398	0.628188	-0.499566	0.973557
f__Burkholderiales_noname	finn-b-DM_RETINOPATHY_EXMORE	DR_2	12	Maximum likelihood	-0.0758881	0.0321328	0.0181912	-2.3617	0.382966
f__Burkholderiales_noname	finn-b-DM_RETINOPATHY_EXMORE	DR_2	12	Weighted median	-0.0793075	0.0399545	0.0471507	-1.98494	0.972901
f__Burkholderiales_noname	finn-b-DM_RETINOPATHY_EXMORE	DR_2	12	Weighted mode	-0.0990748	0.0642174	0.151141	-1.5428	0.970461
f__Clostridiaceae	finn-b-DM_RETINOPATHY_EXMORE	DR_2	8	Inverse variance weighted (multiplicative random effects)	-0.00625152	0.0496278	0.899757	-0.125968	0.990787
f__Clostridiaceae	finn-b-DM_RETINOPATHY_EXMORE	DR_2	8	Inverse variance weighted	-0.00625152	0.0496278	0.899757	-0.125968	0.993623
f__Clostridiaceae	finn-b-DM_RETINOPATHY_EXMORE	DR_2	8	MR Egger	0.442137	0.15164	0.026781	2.91569	0.973557
f__Clostridiaceae	finn-b-DM_RETINOPATHY_EXMORE	DR_2	8	Maximum likelihood	-0.00657146	0.0415764	0.874412	-0.158057	0.986142
f__Clostridiaceae	finn-b-DM_RETINOPATHY_EXMORE	DR_2	8	Weighted median	-0.035022	0.0594554	0.55583	-0.589047	0.972901
f__Clostridiaceae	finn-b-DM_RETINOPATHY_EXMORE	DR_2	8	Weighted mode	-0.060985	0.101471	0.566779	-0.601008	0.970461
f__Clostridiales_noname	finn-b-DM_RETINOPATHY_EXMORE	DR_2	7	Inverse variance weighted (multiplicative random effects)	0.0397443	0.0525592	0.44954	0.756183	0.944389
f__Clostridiales_noname	finn-b-DM_RETINOPATHY_EXMORE	DR_2	7	Inverse variance weighted	0.0397443	0.0534589	0.457206	0.743456	0.991048
f__Clostridiales_noname	finn-b-DM_RETINOPATHY_EXMORE	DR_2	7	MR Egger	-0.0876868	0.206653	0.688971	-0.42432	0.973557
f__Clostridiales_noname	finn-b-DM_RETINOPATHY_EXMORE	DR_2	7	Maximum likelihood	0.0413805	0.054611	0.448611	0.757732	0.947014
f__Clostridiales_noname	finn-b-DM_RETINOPATHY_EXMORE	DR_2	7	Weighted median	0.00282908	0.0745361	0.969723	0.0379559	0.996773
f__Clostridiales_noname	finn-b-DM_RETINOPATHY_EXMORE	DR_2	7	Weighted mode	-0.0172514	0.0950701	0.861982	-0.18146	0.970461
f__Coriobacteriaceae	finn-b-DM_RETINOPATHY_EXMORE	DR_2	10	Inverse variance weighted (multiplicative random effects)	0.0735762	0.058674	0.209848	1.25398	0.944389
f__Coriobacteriaceae	finn-b-DM_RETINOPATHY_EXMORE	DR_2	10	Inverse variance weighted	0.0735762	0.058674	0.209848	1.25398	0.991048
f__Coriobacteriaceae	finn-b-DM_RETINOPATHY_EXMORE	DR_2	10	MR Egger	0.664184	0.28641	0.048996	2.319	0.973557
f__Coriobacteriaceae	finn-b-DM_RETINOPATHY_EXMORE	DR_2	10	Maximum likelihood	0.0780644	0.0541267	0.149231	1.44225	0.846979
f__Coriobacteriaceae	finn-b-DM_RETINOPATHY_EXMORE	DR_2	10	Weighted median	0.0666801	0.0741111	0.368263	0.899731	0.972901
f__Coriobacteriaceae	finn-b-DM_RETINOPATHY_EXMORE	DR_2	10	Weighted mode	0.0741537	0.118288	0.546303	0.626889	0.970461
f__Desulfovibrionaceae	finn-b-DM_RETINOPATHY_EXMORE	DR_2	6	Inverse variance weighted (multiplicative random effects)	-0.0331965	0.0771192	0.666863	-0.430457	0.944389
f__Desulfovibrionaceae	finn-b-DM_RETINOPATHY_EXMORE	DR_2	6	Inverse variance weighted	-0.0331965	0.0771192	0.666863	-0.430457	0.991048
f__Desulfovibrionaceae	finn-b-DM_RETINOPATHY_EXMORE	DR_2	6	MR Egger	0.447588	0.628266	0.515557	0.712418	0.973557
f__Desulfovibrionaceae	finn-b-DM_RETINOPATHY_EXMORE	DR_2	6	Maximum likelihood	-0.0350976	0.0701559	0.616878	-0.50028	0.947014
f__Desulfovibrionaceae	finn-b-DM_RETINOPATHY_EXMORE	DR_2	6	Weighted median	-0.0714758	0.0887082	0.420392	-0.805741	0.972901
f__Desulfovibrionaceae	finn-b-DM_RETINOPATHY_EXMORE	DR_2	6	Weighted mode	-0.129093	0.148309	0.423874	-0.870435	0.970461
f__Enterobacteriaceae	finn-b-DM_RETINOPATHY_EXMORE	DR_2	5	Inverse variance weighted (multiplicative random effects)	-0.00477953	0.0825387	0.953823	-0.0579065	0.990787
f__Enterobacteriaceae	finn-b-DM_RETINOPATHY_EXMORE	DR_2	5	Inverse variance weighted	-0.00477953	0.0825387	0.953823	-0.0579065	0.993623
f__Enterobacteriaceae	finn-b-DM_RETINOPATHY_EXMORE	DR_2	5	MR Egger	-0.203164	0.211618	0.407854	-0.96005	0.973557
f__Enterobacteriaceae	finn-b-DM_RETINOPATHY_EXMORE	DR_2	5	Maximum likelihood	-0.00495724	0.0739741	0.946571	-0.0670132	0.98994
f__Enterobacteriaceae	finn-b-DM_RETINOPATHY_EXMORE	DR_2	5	Weighted median	-0.0583474	0.0925991	0.528624	-0.630107	0.972901
f__Enterobacteriaceae	finn-b-DM_RETINOPATHY_EXMORE	DR_2	5	Weighted mode	-0.0710447	0.103323	0.529501	-0.687598	0.970461
f__Erysipelotrichaceae	finn-b-DM_RETINOPATHY_EXMORE	DR_2	8	Inverse variance weighted (multiplicative random effects)	0.0103329	0.0615536	0.866687	0.167869	0.990787
f__Erysipelotrichaceae	finn-b-DM_RETINOPATHY_EXMORE	DR_2	8	Inverse variance weighted	0.0103329	0.0615536	0.866687	0.167869	0.993623
f__Erysipelotrichaceae	finn-b-DM_RETINOPATHY_EXMORE	DR_2	8	MR Egger	0.2734	0.247565	0.311748	1.10436	0.973557
f__Erysipelotrichaceae	finn-b-DM_RETINOPATHY_EXMORE	DR_2	8	Maximum likelihood	0.0110023	0.0509879	0.829156	0.215784	0.981636
f__Erysipelotrichaceae	finn-b-DM_RETINOPATHY_EXMORE	DR_2	8	Weighted median	-0.0212493	0.070067	0.761683	-0.303272	0.972901
f__Erysipelotrichaceae	finn-b-DM_RETINOPATHY_EXMORE	DR_2	8	Weighted mode	-0.0347708	0.0831098	0.688212	-0.418371	0.970461
f__Eubacteriaceae	finn-b-DM_RETINOPATHY_EXMORE	DR_2	7	Inverse variance weighted (multiplicative random effects)	0.055749	0.0738977	0.450605	0.754408	0.944389
f__Eubacteriaceae	finn-b-DM_RETINOPATHY_EXMORE	DR_2	7	Inverse variance weighted	0.055749	0.0738977	0.450605	0.754408	0.991048
f__Eubacteriaceae	finn-b-DM_RETINOPATHY_EXMORE	DR_2	7	MR Egger	-0.0135752	0.352203	0.970746	-0.0385435	0.996427
f__Eubacteriaceae	finn-b-DM_RETINOPATHY_EXMORE	DR_2	7	Maximum likelihood	0.0592201	0.0669811	0.376625	0.884132	0.947014
f__Eubacteriaceae	finn-b-DM_RETINOPATHY_EXMORE	DR_2	7	Weighted median	0.0170636	0.088102	0.846427	0.19368	0.972901
f__Eubacteriaceae	finn-b-DM_RETINOPATHY_EXMORE	DR_2	7	Weighted mode	-0.0618541	0.117388	0.617154	-0.526918	0.970461
f__Lachnospiraceae	finn-b-DM_RETINOPATHY_EXMORE	DR_2	12	Inverse variance weighted (multiplicative random effects)	-0.0450736	0.0520764	0.386749	-0.865528	0.944389
f__Lachnospiraceae	finn-b-DM_RETINOPATHY_EXMORE	DR_2	12	Inverse variance weighted	-0.0450736	0.0520764	0.386749	-0.865528	0.991048
f__Lachnospiraceae	finn-b-DM_RETINOPATHY_EXMORE	DR_2	12	MR Egger	-0.361642	0.229136	0.145579	-1.57829	0.973557
f__Lachnospiraceae	finn-b-DM_RETINOPATHY_EXMORE	DR_2	12	Maximum likelihood	-0.0463323	0.0511781	0.365298	-0.905316	0.947014
f__Lachnospiraceae	finn-b-DM_RETINOPATHY_EXMORE	DR_2	12	Weighted median	-0.05849	0.0716459	0.414285	-0.816376	0.972901
f__Lachnospiraceae	finn-b-DM_RETINOPATHY_EXMORE	DR_2	12	Weighted mode	-0.0740815	0.141482	0.610936	-0.523611	0.970461
f__Lactobacillaceae	finn-b-DM_RETINOPATHY_EXMORE	DR_2	12	Inverse variance weighted (multiplicative random effects)	-0.0129446	0.028981	0.655123	-0.446657	0.944389
f__Lactobacillaceae	finn-b-DM_RETINOPATHY_EXMORE	DR_2	12	Inverse variance weighted	-0.0129446	0.028981	0.655123	-0.446657	0.991048
f__Lactobacillaceae	finn-b-DM_RETINOPATHY_EXMORE	DR_2	12	MR Egger	-0.097119	0.124398	0.453056	-0.780712	0.973557
f__Lactobacillaceae	finn-b-DM_RETINOPATHY_EXMORE	DR_2	12	Maximum likelihood	-0.0139236	0.0251709	0.580152	-0.553162	0.947014
f__Lactobacillaceae	finn-b-DM_RETINOPATHY_EXMORE	DR_2	12	Weighted median	-0.0298117	0.0356068	0.402454	-0.837247	0.972901
f__Lactobacillaceae	finn-b-DM_RETINOPATHY_EXMORE	DR_2	12	Weighted mode	-0.0396455	0.0607552	0.527451	-0.652545	0.970461
f__Micrococcaceae	finn-b-DM_RETINOPATHY_EXMORE	DR_2	6	Inverse variance weighted (multiplicative random effects)	-0.244532	0.271705	0.368125	-0.899991	0.944389
f__Micrococcaceae	finn-b-DM_RETINOPATHY_EXMORE	DR_2	6	Inverse variance weighted	-0.244532	0.271705	0.368125	-0.899991	0.991048
f__Micrococcaceae	finn-b-DM_RETINOPATHY_EXMORE	DR_2	6	MR Egger	0.656439	1.22036	0.619175	0.537905	0.973557
f__Micrococcaceae	finn-b-DM_RETINOPATHY_EXMORE	DR_2	6	Maximum likelihood	-1.27297	0.244321	1.88607e-07	-5.21023	1.91436e-05
f__Micrococcaceae	finn-b-DM_RETINOPATHY_EXMORE	DR_2	6	Weighted median	-0.0338515	0.0485213	0.485389	-0.697661	0.972901
f__Micrococcaceae	finn-b-DM_RETINOPATHY_EXMORE	DR_2	6	Weighted mode	-0.0521259	0.061569	0.43584	-0.846625	0.970461
f__Oscillospiraceae	finn-b-DM_RETINOPATHY_EXMORE	DR_2	7	Inverse variance weighted (multiplicative random effects)	-0.0191699	0.0338116	0.570738	-0.566964	0.944389
f__Oscillospiraceae	finn-b-DM_RETINOPATHY_EXMORE	DR_2	7	Inverse variance weighted	-0.0191699	0.0683318	0.779062	-0.280542	0.991048
f__Oscillospiraceae	finn-b-DM_RETINOPATHY_EXMORE	DR_2	7	MR Egger	-0.233158	0.441112	0.619717	-0.528569	0.973557
f__Oscillospiraceae	finn-b-DM_RETINOPATHY_EXMORE	DR_2	7	Maximum likelihood	-0.0193757	0.0687133	0.777959	-0.281979	0.962962
f__Oscillospiraceae	finn-b-DM_RETINOPATHY_EXMORE	DR_2	7	Weighted median	-0.0244865	0.0865415	0.777219	-0.282945	0.972901
f__Oscillospiraceae	finn-b-DM_RETINOPATHY_EXMORE	DR_2	7	Weighted mode	-0.0706527	0.114142	0.558676	-0.618992	0.970461
f__Oxalobacteraceae	finn-b-DM_RETINOPATHY_EXMORE	DR_2	9	Inverse variance weighted (multiplicative random effects)	0.0327187	0.0275125	0.234348	1.18923	0.944389
f__Oxalobacteraceae	finn-b-DM_RETINOPATHY_EXMORE	DR_2	9	Inverse variance weighted	0.0327187	0.0373467	0.380987	0.876079	0.991048
f__Oxalobacteraceae	finn-b-DM_RETINOPATHY_EXMORE	DR_2	9	MR Egger	0.289245	0.231727	0.252083	1.24821	0.973557
f__Oxalobacteraceae	finn-b-DM_RETINOPATHY_EXMORE	DR_2	9	Maximum likelihood	0.0331957	0.0378817	0.380867	0.8763	0.947014
f__Oxalobacteraceae	finn-b-DM_RETINOPATHY_EXMORE	DR_2	9	Weighted median	-7.31097e-05	0.0484326	0.998796	-0.00150951	0.998796
f__Oxalobacteraceae	finn-b-DM_RETINOPATHY_EXMORE	DR_2	9	Weighted mode	-0.0023896	0.0681786	0.972899	-0.0350491	0.99458
f__Pasteurellaceae	finn-b-DM_RETINOPATHY_EXMORE	DR_2	3	Inverse variance weighted (fixed effects)	0.0387106	0.0593429	0.514194	0.65232	0.944389
f__Pasteurellaceae	finn-b-DM_RETINOPATHY_EXMORE	DR_2	3	Inverse variance weighted	0.0387106	0.0890292	0.663702	0.434808	0.991048
f__Pasteurellaceae	finn-b-DM_RETINOPATHY_EXMORE	DR_2	3	MR Egger	-0.722008	0.409586	0.328508	-1.76277	0.973557
f__Pasteurellaceae	finn-b-DM_RETINOPATHY_EXMORE	DR_2	3	Maximum likelihood	0.0410535	0.0609368	0.500498	0.673706	0.947014
f__Pasteurellaceae	finn-b-DM_RETINOPATHY_EXMORE	DR_2	3	Weighted median	0.0827877	0.0782737	0.290206	1.05767	0.972901
f__Pasteurellaceae	finn-b-DM_RETINOPATHY_EXMORE	DR_2	3	Weighted mode	0.1053	0.0851697	0.341823	1.23635	0.970461
f__Porphyromonadaceae	finn-b-DM_RETINOPATHY_EXMORE	DR_2	16	Inverse variance weighted (multiplicative random effects)	0.0898037	0.0293858	0.00224295	3.05602	0.0597979
f__Porphyromonadaceae	finn-b-DM_RETINOPATHY_EXMORE	DR_2	16	Inverse variance weighted	0.0898037	0.0422329	0.0334709	2.12639	0.849325
f__Porphyromonadaceae	finn-b-DM_RETINOPATHY_EXMORE	DR_2	16	MR Egger	-0.0146965	0.169131	0.931986	-0.0868941	0.996427
f__Porphyromonadaceae	finn-b-DM_RETINOPATHY_EXMORE	DR_2	16	Maximum likelihood	0.0920637	0.0430279	0.0323848	2.13963	0.469579
f__Porphyromonadaceae	finn-b-DM_RETINOPATHY_EXMORE	DR_2	16	Weighted median	0.0732639	0.0582851	0.208757	1.25699	0.972901
f__Porphyromonadaceae	finn-b-DM_RETINOPATHY_EXMORE	DR_2	16	Weighted mode	0.0536055	0.090414	0.562088	0.592889	0.970461
f__Prevotellaceae	finn-b-DM_RETINOPATHY_EXMORE	DR_2	8	Inverse variance weighted (multiplicative random effects)	0.0530353	0.0604548	0.380339	0.877271	0.944389
f__Prevotellaceae	finn-b-DM_RETINOPATHY_EXMORE	DR_2	8	Inverse variance weighted	0.0530353	0.0604548	0.380339	0.877271	0.991048
f__Prevotellaceae	finn-b-DM_RETINOPATHY_EXMORE	DR_2	8	MR Egger	0.302838	0.207681	0.195064	1.45819	0.973557
f__Prevotellaceae	finn-b-DM_RETINOPATHY_EXMORE	DR_2	8	Maximum likelihood	0.0564849	0.0536297	0.292231	1.05324	0.947014
f__Prevotellaceae	finn-b-DM_RETINOPATHY_EXMORE	DR_2	8	Weighted median	0.0512634	0.0693364	0.459699	0.739343	0.972901
f__Prevotellaceae	finn-b-DM_RETINOPATHY_EXMORE	DR_2	8	Weighted mode	0.0674059	0.0968655	0.508947	0.69587	0.970461
f__Rikenellaceae	finn-b-DM_RETINOPATHY_EXMORE	DR_2	11	Inverse variance weighted (multiplicative random effects)	-0.0492688	0.0577023	0.393191	-0.853845	0.944389
f__Rikenellaceae	finn-b-DM_RETINOPATHY_EXMORE	DR_2	11	Inverse variance weighted	-0.0492688	0.0577023	0.393191	-0.853845	0.991048
f__Rikenellaceae	finn-b-DM_RETINOPATHY_EXMORE	DR_2	11	MR Egger	0.0761131	0.222917	0.740608	0.341442	0.973557
f__Rikenellaceae	finn-b-DM_RETINOPATHY_EXMORE	DR_2	11	Maximum likelihood	-0.0494547	0.0545927	0.364997	-0.905884	0.947014
f__Rikenellaceae	finn-b-DM_RETINOPATHY_EXMORE	DR_2	11	Weighted median	-0.0148245	0.0778067	0.848894	-0.19053	0.972901
f__Rikenellaceae	finn-b-DM_RETINOPATHY_EXMORE	DR_2	11	Weighted mode	0.080772	0.147434	0.59581	0.547851	0.970461
f__Ruminococcaceae	finn-b-DM_RETINOPATHY_EXMORE	DR_2	7	Inverse variance weighted (multiplicative random effects)	0.0548051	0.0695758	0.43087	0.787703	0.944389
f__Ruminococcaceae	finn-b-DM_RETINOPATHY_EXMORE	DR_2	7	Inverse variance weighted	0.0548051	0.0695758	0.43087	0.787703	0.991048
f__Ruminococcaceae	finn-b-DM_RETINOPATHY_EXMORE	DR_2	7	MR Egger	0.169895	0.278976	0.569133	0.608996	0.973557
f__Ruminococcaceae	finn-b-DM_RETINOPATHY_EXMORE	DR_2	7	Maximum likelihood	0.0575038	0.0657214	0.381593	0.874964	0.947014
f__Ruminococcaceae	finn-b-DM_RETINOPATHY_EXMORE	DR_2	7	Weighted median	0.0243187	0.0878395	0.781893	0.276853	0.972901
f__Ruminococcaceae	finn-b-DM_RETINOPATHY_EXMORE	DR_2	7	Weighted mode	0.0223774	0.115471	0.852733	0.193792	0.970461
f__Streptococcaceae	finn-b-DM_RETINOPATHY_EXMORE	DR_2	15	Inverse variance weighted (multiplicative random effects)	-0.00952543	0.0317972	0.764507	-0.299568	0.980677
f__Streptococcaceae	finn-b-DM_RETINOPATHY_EXMORE	DR_2	15	Inverse variance weighted	-0.00952543	0.0317972	0.764507	-0.299568	0.991048
f__Streptococcaceae	finn-b-DM_RETINOPATHY_EXMORE	DR_2	15	MR Egger	-0.209149	0.155553	0.201761	-1.34455	0.973557
f__Streptococcaceae	finn-b-DM_RETINOPATHY_EXMORE	DR_2	15	Maximum likelihood	-0.0097714	0.0303168	0.747218	-0.32231	0.954883
f__Streptococcaceae	finn-b-DM_RETINOPATHY_EXMORE	DR_2	15	Weighted median	-0.0042687	0.0398706	0.914738	-0.107064	0.996773
f__Streptococcaceae	finn-b-DM_RETINOPATHY_EXMORE	DR_2	15	Weighted mode	-0.0133132	0.0634082	0.836723	-0.209961	0.970461
f__Sutterellaceae	finn-b-DM_RETINOPATHY_EXMORE	DR_2	8	Inverse variance weighted (multiplicative random effects)	-0.0601854	0.0628398	0.338185	-0.957758	0.944389
f__Sutterellaceae	finn-b-DM_RETINOPATHY_EXMORE	DR_2	8	Inverse variance weighted	-0.0601854	0.0628398	0.338185	-0.957758	0.991048
f__Sutterellaceae	finn-b-DM_RETINOPATHY_EXMORE	DR_2	8	MR Egger	0.140148	0.244758	0.587716	0.572597	0.973557
f__Sutterellaceae	finn-b-DM_RETINOPATHY_EXMORE	DR_2	8	Maximum likelihood	-0.0625868	0.0619078	0.312032	-1.01097	0.947014
f__Sutterellaceae	finn-b-DM_RETINOPATHY_EXMORE	DR_2	8	Weighted median	-0.101459	0.0815505	0.213453	-1.24413	0.972901
f__Sutterellaceae	finn-b-DM_RETINOPATHY_EXMORE	DR_2	8	Weighted mode	-0.11575	0.139112	0.432839	-0.832061	0.970461
f__Veillonellaceae	finn-b-DM_RETINOPATHY_EXMORE	DR_2	11	Inverse variance weighted (multiplicative random effects)	0.0190506	0.0416831	0.647646	0.457035	0.944389
f__Veillonellaceae	finn-b-DM_RETINOPATHY_EXMORE	DR_2	11	Inverse variance weighted	0.0190506	0.043623	0.662321	0.436711	0.991048
f__Veillonellaceae	finn-b-DM_RETINOPATHY_EXMORE	DR_2	11	MR Egger	-0.199179	0.205323	0.357354	-0.970078	0.973557
f__Veillonellaceae	finn-b-DM_RETINOPATHY_EXMORE	DR_2	11	Maximum likelihood	0.0199029	0.04459	0.655342	0.446354	0.947014
f__Veillonellaceae	finn-b-DM_RETINOPATHY_EXMORE	DR_2	11	Weighted median	0.0331317	0.0608106	0.585868	0.544834	0.972901
f__Veillonellaceae	finn-b-DM_RETINOPATHY_EXMORE	DR_2	11	Weighted mode	0.0742713	0.107302	0.504585	0.692169	0.970461
f__Verrucomicrobiaceae	finn-b-DM_RETINOPATHY_EXMORE	DR_2	16	Inverse variance weighted (multiplicative random effects)	0.0305405	0.0365008	0.402758	0.836707	0.944389
f__Verrucomicrobiaceae	finn-b-DM_RETINOPATHY_EXMORE	DR_2	16	Inverse variance weighted	0.0305405	0.0368846	0.407669	0.828002	0.991048
f__Verrucomicrobiaceae	finn-b-DM_RETINOPATHY_EXMORE	DR_2	16	MR Egger	0.103241	0.187762	0.591087	0.54985	0.973557
f__Verrucomicrobiaceae	finn-b-DM_RETINOPATHY_EXMORE	DR_2	16	Maximum likelihood	0.0325516	0.0376628	0.387428	0.864291	0.947014
f__Verrucomicrobiaceae	finn-b-DM_RETINOPATHY_EXMORE	DR_2	16	Weighted median	0.0740324	0.0508005	0.145029	1.45732	0.972901
f__Verrucomicrobiaceae	finn-b-DM_RETINOPATHY_EXMORE	DR_2	16	Weighted mode	0.0840785	0.0850987	0.338817	0.988011	0.970461
g__Adlercreutzia	finn-b-DM_RETINOPATHY_EXMORE	DR_2	7	Inverse variance weighted (multiplicative random effects)	-0.00847124	0.0500896	0.865701	-0.169122	0.990787
g__Adlercreutzia	finn-b-DM_RETINOPATHY_EXMORE	DR_2	7	Inverse variance weighted	-0.00847124	0.0518201	0.870145	-0.163474	0.993623
g__Adlercreutzia	finn-b-DM_RETINOPATHY_EXMORE	DR_2	7	MR Egger	-0.129601	0.200729	0.546962	-0.645653	0.973557
g__Adlercreutzia	finn-b-DM_RETINOPATHY_EXMORE	DR_2	7	Maximum likelihood	-0.00874794	0.0526804	0.868112	-0.166057	0.985238
g__Adlercreutzia	finn-b-DM_RETINOPATHY_EXMORE	DR_2	7	Weighted median	0.0454001	0.0669869	0.497933	0.677746	0.972901
g__Adlercreutzia	finn-b-DM_RETINOPATHY_EXMORE	DR_2	7	Weighted mode	0.0619493	0.0800109	0.468178	0.774261	0.970461
g__Akkermansia	finn-b-DM_RETINOPATHY_EXMORE	DR_2	16	Inverse variance weighted (multiplicative random effects)	0.0305538	0.0364991	0.402531	0.83711	0.944389
g__Akkermansia	finn-b-DM_RETINOPATHY_EXMORE	DR_2	16	Inverse variance weighted	0.0305538	0.0368836	0.407453	0.828384	0.991048
g__Akkermansia	finn-b-DM_RETINOPATHY_EXMORE	DR_2	16	MR Egger	0.103962	0.188126	0.589239	0.55262	0.973557
g__Akkermansia	finn-b-DM_RETINOPATHY_EXMORE	DR_2	16	Maximum likelihood	0.0325986	0.0376501	0.386583	0.865831	0.947014
g__Akkermansia	finn-b-DM_RETINOPATHY_EXMORE	DR_2	16	Weighted median	0.0740061	0.0494476	0.134482	1.49666	0.972901
g__Akkermansia	finn-b-DM_RETINOPATHY_EXMORE	DR_2	16	Weighted mode	0.0855585	0.0871812	0.341967	0.981387	0.970461
g__Alistipes	finn-b-DM_RETINOPATHY_EXMORE	DR_2	11	Inverse variance weighted (multiplicative random effects)	-0.0488925	0.0577071	0.396854	-0.847253	0.944389
g__Alistipes	finn-b-DM_RETINOPATHY_EXMORE	DR_2	11	Inverse variance weighted	-0.0488925	0.0577071	0.396854	-0.847253	0.991048
g__Alistipes	finn-b-DM_RETINOPATHY_EXMORE	DR_2	11	MR Egger	0.0807615	0.222367	0.724847	0.363189	0.973557
g__Alistipes	finn-b-DM_RETINOPATHY_EXMORE	DR_2	11	Maximum likelihood	-0.0488494	0.0545435	0.370464	-0.895604	0.947014
g__Alistipes	finn-b-DM_RETINOPATHY_EXMORE	DR_2	11	Weighted median	-0.0143602	0.075356	0.848866	-0.190565	0.972901
g__Alistipes	finn-b-DM_RETINOPATHY_EXMORE	DR_2	11	Weighted mode	0.0818533	0.150191	0.597702	0.544993	0.970461
g__Anaerotruncus	finn-b-DM_RETINOPATHY_EXMORE	DR_2	5	Inverse variance weighted (multiplicative random effects)	0.00394503	0.0342137	0.908203	0.115306	0.990787
g__Anaerotruncus	finn-b-DM_RETINOPATHY_EXMORE	DR_2	5	Inverse variance weighted	0.00394503	0.0342137	0.908203	0.115306	0.993623
g__Anaerotruncus	finn-b-DM_RETINOPATHY_EXMORE	DR_2	5	MR Egger	0.318481	0.343747	0.422524	0.9265	0.973557
g__Anaerotruncus	finn-b-DM_RETINOPATHY_EXMORE	DR_2	5	Maximum likelihood	0.00424929	0.0338741	0.900172	0.125443	0.987757
g__Anaerotruncus	finn-b-DM_RETINOPATHY_EXMORE	DR_2	5	Weighted median	-0.0191409	0.048173	0.691119	-0.397337	0.972901
g__Anaerotruncus	finn-b-DM_RETINOPATHY_EXMORE	DR_2	5	Weighted mode	-0.0452284	0.0641009	0.519371	-0.705582	0.970461
g__Bacteroidales_noname	finn-b-DM_RETINOPATHY_EXMORE	DR_2	8	Inverse variance weighted (multiplicative random effects)	-0.061101	0.0688597	0.374903	-0.887326	0.944389
g__Bacteroidales_noname	finn-b-DM_RETINOPATHY_EXMORE	DR_2	8	Inverse variance weighted	-0.061101	0.0688597	0.374903	-0.887326	0.991048
g__Bacteroidales_noname	finn-b-DM_RETINOPATHY_EXMORE	DR_2	8	MR Egger	0.0719905	0.332432	0.835729	0.216557	0.973557
g__Bacteroidales_noname	finn-b-DM_RETINOPATHY_EXMORE	DR_2	8	Maximum likelihood	-0.0641146	0.0614674	0.296917	-1.04307	0.947014
g__Bacteroidales_noname	finn-b-DM_RETINOPATHY_EXMORE	DR_2	8	Weighted median	-0.0368472	0.0820266	0.65328	-0.44921	0.972901
g__Bacteroidales_noname	finn-b-DM_RETINOPATHY_EXMORE	DR_2	8	Weighted mode	-0.0591786	0.131457	0.666195	-0.450176	0.970461
g__Bacteroides	finn-b-DM_RETINOPATHY_EXMORE	DR_2	15	Inverse variance weighted (multiplicative random effects)	-0.0238098	0.0516848	0.645033	-0.460674	0.944389
g__Bacteroides	finn-b-DM_RETINOPATHY_EXMORE	DR_2	15	Inverse variance weighted	-0.0238098	0.0516848	0.645033	-0.460674	0.991048
g__Bacteroides	finn-b-DM_RETINOPATHY_EXMORE	DR_2	15	MR Egger	0.04264	0.220287	0.849507	0.193566	0.973557
g__Bacteroides	finn-b-DM_RETINOPATHY_EXMORE	DR_2	15	Maximum likelihood	-0.023564	0.0486569	0.628181	-0.484289	0.947014
g__Bacteroides	finn-b-DM_RETINOPATHY_EXMORE	DR_2	15	Weighted median	-0.0485937	0.0698844	0.48684	-0.695344	0.972901
g__Bacteroides	finn-b-DM_RETINOPATHY_EXMORE	DR_2	15	Weighted mode	-0.178426	0.124607	0.174116	-1.43191	0.970461
g__Barnesiella	finn-b-DM_RETINOPATHY_EXMORE	DR_2	16	Inverse variance weighted (multiplicative random effects)	-0.0320246	0.0410223	0.435001	-0.780663	0.944389
g__Barnesiella	finn-b-DM_RETINOPATHY_EXMORE	DR_2	16	Inverse variance weighted	-0.0320246	0.0410223	0.435001	-0.780663	0.991048
g__Barnesiella	finn-b-DM_RETINOPATHY_EXMORE	DR_2	16	MR Egger	0.229668	0.140106	0.123432	1.63924	0.973557
g__Barnesiella	finn-b-DM_RETINOPATHY_EXMORE	DR_2	16	Maximum likelihood	-0.0319118	0.0404238	0.42986	-0.78943	0.947014
g__Barnesiella	finn-b-DM_RETINOPATHY_EXMORE	DR_2	16	Weighted median	-0.026241	0.0556759	0.637414	-0.471317	0.972901
g__Barnesiella	finn-b-DM_RETINOPATHY_EXMORE	DR_2	16	Weighted mode	-0.0344669	0.0908813	0.709816	-0.379251	0.970461
g__Bifidobacterium	finn-b-DM_RETINOPATHY_EXMORE	DR_2	10	Inverse variance weighted (multiplicative random effects)	-0.0516782	0.031893	0.105154	-1.62036	0.750582
g__Bifidobacterium	finn-b-DM_RETINOPATHY_EXMORE	DR_2	10	Inverse variance weighted	-0.0516782	0.0483213	0.284857	-1.06947	0.991048
g__Bifidobacterium	finn-b-DM_RETINOPATHY_EXMORE	DR_2	10	MR Egger	-0.10147	0.167788	0.5621	-0.604752	0.973557
g__Bifidobacterium	finn-b-DM_RETINOPATHY_EXMORE	DR_2	10	Maximum likelihood	-0.0520129	0.048794	0.286437	-1.06597	0.947014
g__Bifidobacterium	finn-b-DM_RETINOPATHY_EXMORE	DR_2	10	Weighted median	-0.0467302	0.0608806	0.442742	-0.767571	0.972901
g__Bifidobacterium	finn-b-DM_RETINOPATHY_EXMORE	DR_2	10	Weighted mode	-0.0328179	0.0822233	0.699102	-0.399131	0.970461
g__Bilophila	finn-b-DM_RETINOPATHY_EXMORE	DR_2	7	Inverse variance weighted (multiplicative random effects)	-0.158165	0.0795007	0.0466488	-1.98947	0.546668
g__Bilophila	finn-b-DM_RETINOPATHY_EXMORE	DR_2	7	Inverse variance weighted	-0.158165	0.0795007	0.0466488	-1.98947	0.860883
g__Bilophila	finn-b-DM_RETINOPATHY_EXMORE	DR_2	7	MR Egger	-1.09067	0.509859	0.0854088	-2.13915	0.973557
g__Bilophila	finn-b-DM_RETINOPATHY_EXMORE	DR_2	7	Maximum likelihood	-0.168631	0.0643924	0.00882379	-2.61881	0.358246
g__Bilophila	finn-b-DM_RETINOPATHY_EXMORE	DR_2	7	Weighted median	-0.141776	0.0901899	0.115957	-1.57197	0.972901
g__Bilophila	finn-b-DM_RETINOPATHY_EXMORE	DR_2	7	Weighted mode	-0.127199	0.126624	0.353893	-1.00455	0.970461
g__Blautia	finn-b-DM_RETINOPATHY_EXMORE	DR_2	12	Inverse variance weighted (multiplicative random effects)	-0.0317716	0.056792	0.575863	-0.559438	0.944389
g__Blautia	finn-b-DM_RETINOPATHY_EXMORE	DR_2	12	Inverse variance weighted	-0.0317716	0.056792	0.575863	-0.559438	0.991048
g__Blautia	finn-b-DM_RETINOPATHY_EXMORE	DR_2	12	MR Egger	-0.108612	0.354364	0.765511	-0.3065	0.973557
g__Blautia	finn-b-DM_RETINOPATHY_EXMORE	DR_2	12	Maximum likelihood	-0.0320069	0.0493702	0.516788	-0.648304	0.947014
g__Blautia	finn-b-DM_RETINOPATHY_EXMORE	DR_2	12	Weighted median	-0.0229976	0.0650386	0.723639	-0.353599	0.972901
g__Blautia	finn-b-DM_RETINOPATHY_EXMORE	DR_2	12	Weighted mode	-0.027473	0.107597	0.803177	-0.255333	0.970461
g__Burkholderiales_noname	finn-b-DM_RETINOPATHY_EXMORE	DR_2	12	Inverse variance weighted (multiplicative random effects)	-0.0745968	0.0210534	0.000395281	-3.54321	0.0205643
g__Burkholderiales_noname	finn-b-DM_RETINOPATHY_EXMORE	DR_2	12	Inverse variance weighted	-0.0745968	0.0315102	0.0179143	-2.36738	0.728177
g__Burkholderiales_noname	finn-b-DM_RETINOPATHY_EXMORE	DR_2	12	MR Egger	-0.0861704	0.172389	0.627989	-0.49986	0.973557
g__Burkholderiales_noname	finn-b-DM_RETINOPATHY_EXMORE	DR_2	12	Maximum likelihood	-0.075508	0.0321343	0.0187853	-2.34976	0.382966
g__Burkholderiales_noname	finn-b-DM_RETINOPATHY_EXMORE	DR_2	12	Weighted median	-0.0793583	0.0421274	0.0595963	-1.88377	0.972901
g__Burkholderiales_noname	finn-b-DM_RETINOPATHY_EXMORE	DR_2	12	Weighted mode	-0.0992292	0.0633386	0.145494	-1.56665	0.970461
g__Butyrivibrio	finn-b-DM_RETINOPATHY_EXMORE	DR_2	10	Inverse variance weighted (multiplicative random effects)	0.00521211	0.021668	0.809909	0.240544	0.986183
g__Butyrivibrio	finn-b-DM_RETINOPATHY_EXMORE	DR_2	10	Inverse variance weighted	0.00521211	0.0234833	0.824353	0.22195	0.993623
g__Butyrivibrio	finn-b-DM_RETINOPATHY_EXMORE	DR_2	10	MR Egger	-0.0436278	0.0874726	0.631371	-0.49876	0.973557
g__Butyrivibrio	finn-b-DM_RETINOPATHY_EXMORE	DR_2	10	Maximum likelihood	0.00525198	0.0238414	0.825647	0.220288	0.981636
g__Butyrivibrio	finn-b-DM_RETINOPATHY_EXMORE	DR_2	10	Weighted median	-0.00108976	0.029184	0.970213	-0.037341	0.996773
g__Butyrivibrio	finn-b-DM_RETINOPATHY_EXMORE	DR_2	10	Weighted mode	-0.0076142	0.0424324	0.861565	-0.179443	0.970461
g__Clostridium	finn-b-DM_RETINOPATHY_EXMORE	DR_2	9	Inverse variance weighted (multiplicative random effects)	-0.00725106	0.0417516	0.862124	-0.173671	0.990787
g__Clostridium	finn-b-DM_RETINOPATHY_EXMORE	DR_2	9	Inverse variance weighted	-0.00725106	0.0417516	0.862124	-0.173671	0.993623
g__Clostridium	finn-b-DM_RETINOPATHY_EXMORE	DR_2	9	MR Egger	0.392705	0.144435	0.029813	2.7189	0.973557
g__Clostridium	finn-b-DM_RETINOPATHY_EXMORE	DR_2	9	Maximum likelihood	-0.00762139	0.038575	0.843379	-0.197573	0.983037
g__Clostridium	finn-b-DM_RETINOPATHY_EXMORE	DR_2	9	Weighted median	-0.0349118	0.052894	0.509233	-0.660032	0.972901
g__Clostridium	finn-b-DM_RETINOPATHY_EXMORE	DR_2	9	Weighted mode	-0.0759212	0.100755	0.472727	-0.753524	0.970461
g__Collinsella	finn-b-DM_RETINOPATHY_EXMORE	DR_2	8	Inverse variance weighted (multiplicative random effects)	0.18203	0.0479315	0.000146042	3.79771	0.0205643
g__Collinsella	finn-b-DM_RETINOPATHY_EXMORE	DR_2	8	Inverse variance weighted	0.18203	0.0544714	0.000832525	3.34175	0.169003
g__Collinsella	finn-b-DM_RETINOPATHY_EXMORE	DR_2	8	MR Egger	0.355389	0.336197	0.331164	1.05709	0.973557
g__Collinsella	finn-b-DM_RETINOPATHY_EXMORE	DR_2	8	Maximum likelihood	0.185776	0.057049	0.00112824	3.25643	0.0763445
g__Collinsella	finn-b-DM_RETINOPATHY_EXMORE	DR_2	8	Weighted median	0.154098	0.0720362	0.0324217	2.13917	0.972901
g__Collinsella	finn-b-DM_RETINOPATHY_EXMORE	DR_2	8	Weighted mode	0.146218	0.109638	0.224081	1.33364	0.970461
g__Coprobacter	finn-b-DM_RETINOPATHY_EXMORE	DR_2	7	Inverse variance weighted (multiplicative random effects)	-0.0356986	0.0613646	0.560738	-0.581746	0.944389
g__Coprobacter	finn-b-DM_RETINOPATHY_EXMORE	DR_2	7	Inverse variance weighted	-0.0356986	0.0613646	0.560738	-0.581746	0.991048
g__Coprobacter	finn-b-DM_RETINOPATHY_EXMORE	DR_2	7	MR Egger	-0.0682572	0.405781	0.873009	-0.168212	0.973557
g__Coprobacter	finn-b-DM_RETINOPATHY_EXMORE	DR_2	7	Maximum likelihood	-0.0384452	0.0456957	0.400163	-0.841331	0.947014
g__Coprobacter	finn-b-DM_RETINOPATHY_EXMORE	DR_2	7	Weighted median	-0.0584337	0.0711793	0.411682	-0.820937	0.972901
g__Coprobacter	finn-b-DM_RETINOPATHY_EXMORE	DR_2	7	Weighted mode	-0.0659259	0.114617	0.586074	-0.575184	0.970461
g__Coprococcus	finn-b-DM_RETINOPATHY_EXMORE	DR_2	11	Inverse variance weighted (multiplicative random effects)	0.0171373	0.048909	0.726045	0.350391	0.980677
g__Coprococcus	finn-b-DM_RETINOPATHY_EXMORE	DR_2	11	Inverse variance weighted	0.0171373	0.0498741	0.731139	0.343611	0.991048
g__Coprococcus	finn-b-DM_RETINOPATHY_EXMORE	DR_2	11	MR Egger	-0.237368	0.275556	0.411372	-0.861415	0.973557
g__Coprococcus	finn-b-DM_RETINOPATHY_EXMORE	DR_2	11	Maximum likelihood	0.0180966	0.0509859	0.72264	0.354932	0.947014
g__Coprococcus	finn-b-DM_RETINOPATHY_EXMORE	DR_2	11	Weighted median	0.0238536	0.0692957	0.730674	0.344229	0.972901
g__Coprococcus	finn-b-DM_RETINOPATHY_EXMORE	DR_2	11	Weighted mode	0.0437956	0.112863	0.706117	0.388042	0.970461
g__Desulfovibrio	finn-b-DM_RETINOPATHY_EXMORE	DR_2	2	Inverse variance weighted (fixed effects)	-0.00261303	0.088916	0.976555	-0.0293877	0.990787
g__Desulfovibrio	finn-b-DM_RETINOPATHY_EXMORE	DR_2	2	Inverse variance weighted	-0.00261303	0.10055	0.979267	-0.0259873	0.993623
g__Desulfovibrio	finn-b-DM_RETINOPATHY_EXMORE	DR_2	2	Maximum likelihood	-0.00268277	0.0902257	0.976279	-0.029734	0.98994
g__Dialister	finn-b-DM_RETINOPATHY_EXMORE	DR_2	6	Inverse variance weighted (multiplicative random effects)	0.0611807	0.0318453	0.054708	1.92119	0.546668
g__Dialister	finn-b-DM_RETINOPATHY_EXMORE	DR_2	6	Inverse variance weighted	0.0611807	0.0452371	0.176232	1.35245	0.991048
g__Dialister	finn-b-DM_RETINOPATHY_EXMORE	DR_2	6	MR Egger	-0.00114297	0.275073	0.996884	-0.00415516	0.996884
g__Dialister	finn-b-DM_RETINOPATHY_EXMORE	DR_2	6	Maximum likelihood	0.0623939	0.0460279	0.175237	1.35557	0.846979
g__Dialister	finn-b-DM_RETINOPATHY_EXMORE	DR_2	6	Weighted median	0.0358073	0.0559471	0.522159	0.64002	0.972901
g__Dialister	finn-b-DM_RETINOPATHY_EXMORE	DR_2	6	Weighted mode	0.00537077	0.0826775	0.950723	0.0649604	0.988488
g__Dorea	finn-b-DM_RETINOPATHY_EXMORE	DR_2	6	Inverse variance weighted (multiplicative random effects)	0.01242	0.101906	0.902996	0.121877	0.990787
g__Dorea	finn-b-DM_RETINOPATHY_EXMORE	DR_2	6	Inverse variance weighted	0.01242	0.101906	0.902996	0.121877	0.993623
g__Dorea	finn-b-DM_RETINOPATHY_EXMORE	DR_2	6	MR Egger	1.10632	0.706145	0.192247	1.56671	0.973557
g__Dorea	finn-b-DM_RETINOPATHY_EXMORE	DR_2	6	Maximum likelihood	0.0135154	0.0702545	0.847446	0.192378	0.983037
g__Dorea	finn-b-DM_RETINOPATHY_EXMORE	DR_2	6	Weighted median	0.0547048	0.0914081	0.549528	0.598468	0.972901
g__Dorea	finn-b-DM_RETINOPATHY_EXMORE	DR_2	6	Weighted mode	0.1293	0.147995	0.422264	0.873679	0.970461
g__Eggerthella	finn-b-DM_RETINOPATHY_EXMORE	DR_2	6	Inverse variance weighted (multiplicative random effects)	-0.0799177	0.0416967	0.0552831	-1.91664	0.546668
g__Eggerthella	finn-b-DM_RETINOPATHY_EXMORE	DR_2	6	Inverse variance weighted	-0.0799177	0.0416967	0.0552831	-1.91664	0.87818
g__Eggerthella	finn-b-DM_RETINOPATHY_EXMORE	DR_2	6	MR Egger	-0.0119957	0.168243	0.946582	-0.0712997	0.996427
g__Eggerthella	finn-b-DM_RETINOPATHY_EXMORE	DR_2	6	Maximum likelihood	-0.0836204	0.0405471	0.039179	-2.0623	0.530223
g__Eggerthella	finn-b-DM_RETINOPATHY_EXMORE	DR_2	6	Weighted median	-0.048049	0.0540786	0.37427	-0.888504	0.972901
g__Eggerthella	finn-b-DM_RETINOPATHY_EXMORE	DR_2	6	Weighted mode	-0.0329959	0.0645279	0.630884	-0.511343	0.970461
g__Erysipelotrichaceae_noname	finn-b-DM_RETINOPATHY_EXMORE	DR_2	12	Inverse variance weighted (multiplicative random effects)	-0.0136819	0.0213245	0.521129	-0.641605	0.944389
g__Erysipelotrichaceae_noname	finn-b-DM_RETINOPATHY_EXMORE	DR_2	12	Inverse variance weighted	-0.0136819	0.030464	0.653347	-0.449117	0.991048
g__Erysipelotrichaceae_noname	finn-b-DM_RETINOPATHY_EXMORE	DR_2	12	MR Egger	-0.0661034	0.147108	0.66276	-0.449351	0.973557
g__Erysipelotrichaceae_noname	finn-b-DM_RETINOPATHY_EXMORE	DR_2	12	Maximum likelihood	-0.0139035	0.0307916	0.651603	-0.451536	0.947014
g__Erysipelotrichaceae_noname	finn-b-DM_RETINOPATHY_EXMORE	DR_2	12	Weighted median	0.0163555	0.0384743	0.670762	0.425103	0.972901
g__Erysipelotrichaceae_noname	finn-b-DM_RETINOPATHY_EXMORE	DR_2	12	Weighted mode	0.0286498	0.0630679	0.658469	0.454268	0.970461
g__Escherichia	finn-b-DM_RETINOPATHY_EXMORE	DR_2	10	Inverse variance weighted (multiplicative random effects)	-0.00969421	0.0454397	0.83106	-0.213342	0.990787
g__Escherichia	finn-b-DM_RETINOPATHY_EXMORE	DR_2	10	Inverse variance weighted	-0.00969421	0.0479796	0.839879	-0.202049	0.993623
g__Escherichia	finn-b-DM_RETINOPATHY_EXMORE	DR_2	10	MR Egger	0.0835534	0.144364	0.578671	0.578769	0.973557
g__Escherichia	finn-b-DM_RETINOPATHY_EXMORE	DR_2	10	Maximum likelihood	-0.00995837	0.0489038	0.838641	-0.203632	0.983037
g__Escherichia	finn-b-DM_RETINOPATHY_EXMORE	DR_2	10	Weighted median	0.0118143	0.0633175	0.851983	0.186589	0.972901
g__Escherichia	finn-b-DM_RETINOPATHY_EXMORE	DR_2	10	Weighted mode	0.0242937	0.092928	0.799649	0.261425	0.970461
g__Eubacterium	finn-b-DM_RETINOPATHY_EXMORE	DR_2	7	Inverse variance weighted (multiplicative random effects)	0.0558366	0.0738985	0.449898	0.755586	0.944389
g__Eubacterium	finn-b-DM_RETINOPATHY_EXMORE	DR_2	7	Inverse variance weighted	0.0558366	0.0738985	0.449898	0.755586	0.991048
g__Eubacterium	finn-b-DM_RETINOPATHY_EXMORE	DR_2	7	MR Egger	-0.012201	0.352861	0.973755	-0.0345775	0.996427
g__Eubacterium	finn-b-DM_RETINOPATHY_EXMORE	DR_2	7	Maximum likelihood	0.0591675	0.066976	0.377013	0.883413	0.947014
g__Eubacterium	finn-b-DM_RETINOPATHY_EXMORE	DR_2	7	Weighted median	0.0172609	0.0859944	0.840917	0.200721	0.972901
g__Eubacterium	finn-b-DM_RETINOPATHY_EXMORE	DR_2	7	Weighted mode	-0.061962	0.129582	0.649453	-0.47817	0.970461
g__Faecalibacterium	finn-b-DM_RETINOPATHY_EXMORE	DR_2	7	Inverse variance weighted (multiplicative random effects)	-0.0351185	0.0716942	0.624249	-0.489837	0.944389
g__Faecalibacterium	finn-b-DM_RETINOPATHY_EXMORE	DR_2	7	Inverse variance weighted	-0.0351185	0.0716942	0.624249	-0.489837	0.991048
g__Faecalibacterium	finn-b-DM_RETINOPATHY_EXMORE	DR_2	7	MR Egger	-0.512203	0.309242	0.15856	-1.65632	0.973557
g__Faecalibacterium	finn-b-DM_RETINOPATHY_EXMORE	DR_2	7	Maximum likelihood	-0.0367503	0.0710149	0.604806	-0.517501	0.947014
g__Faecalibacterium	finn-b-DM_RETINOPATHY_EXMORE	DR_2	7	Weighted median	-0.0574011	0.0913703	0.529857	-0.628225	0.972901
g__Faecalibacterium	finn-b-DM_RETINOPATHY_EXMORE	DR_2	7	Weighted mode	-0.0536928	0.135545	0.705715	-0.396126	0.970461
g__Flavonifractor	finn-b-DM_RETINOPATHY_EXMORE	DR_2	5	Inverse variance weighted (multiplicative random effects)	-0.058917	0.0326951	0.0715437	-1.80201	0.569598
g__Flavonifractor	finn-b-DM_RETINOPATHY_EXMORE	DR_2	5	Inverse variance weighted	-0.058917	0.0433362	0.173978	-1.35953	0.991048
g__Flavonifractor	finn-b-DM_RETINOPATHY_EXMORE	DR_2	5	MR Egger	-0.806954	0.519199	0.217963	-1.55423	0.973557
g__Flavonifractor	finn-b-DM_RETINOPATHY_EXMORE	DR_2	5	Maximum likelihood	-0.060271	0.0442306	0.172992	-1.36265	0.846979
g__Flavonifractor	finn-b-DM_RETINOPATHY_EXMORE	DR_2	5	Weighted median	-0.0415277	0.0541967	0.443533	-0.766241	0.972901
g__Flavonifractor	finn-b-DM_RETINOPATHY_EXMORE	DR_2	5	Weighted mode	-0.0113631	0.0759195	0.888266	-0.149673	0.970461
g__Gordonibacter	finn-b-DM_RETINOPATHY_EXMORE	DR_2	4	Inverse variance weighted (multiplicative random effects)	0.00515931	0.0314588	0.86973	0.164002	0.990787
g__Gordonibacter	finn-b-DM_RETINOPATHY_EXMORE	DR_2	4	Inverse variance weighted	0.00515931	0.0314588	0.86973	0.164002	0.993623
g__Gordonibacter	finn-b-DM_RETINOPATHY_EXMORE	DR_2	4	MR Egger	-0.126681	0.185918	0.565945	-0.68138	0.973557
g__Gordonibacter	finn-b-DM_RETINOPATHY_EXMORE	DR_2	4	Maximum likelihood	0.00536075	0.0306756	0.861271	0.174756	0.985238
g__Gordonibacter	finn-b-DM_RETINOPATHY_EXMORE	DR_2	4	Weighted median	-0.0216844	0.0390471	0.578663	-0.555338	0.972901
g__Gordonibacter	finn-b-DM_RETINOPATHY_EXMORE	DR_2	4	Weighted mode	-0.0354466	0.0521654	0.545551	-0.679505	0.970461
g__Haemophilus	finn-b-DM_RETINOPATHY_EXMORE	DR_2	6	Inverse variance weighted (multiplicative random effects)	0.0236287	0.0695341	0.733996	0.339815	0.980677
g__Haemophilus	finn-b-DM_RETINOPATHY_EXMORE	DR_2	6	Inverse variance weighted	0.0236287	0.0695341	0.733996	0.339815	0.991048
g__Haemophilus	finn-b-DM_RETINOPATHY_EXMORE	DR_2	6	MR Egger	-0.886529	0.483624	0.140721	-1.8331	0.973557
g__Haemophilus	finn-b-DM_RETINOPATHY_EXMORE	DR_2	6	Maximum likelihood	0.0263587	0.0433908	0.543538	0.607472	0.947014
g__Haemophilus	finn-b-DM_RETINOPATHY_EXMORE	DR_2	6	Weighted median	-0.0338759	0.0564525	0.548454	-0.600078	0.972901
g__Haemophilus	finn-b-DM_RETINOPATHY_EXMORE	DR_2	6	Weighted mode	-0.0618034	0.0802402	0.475961	-0.770229	0.970461
g__Holdemania	finn-b-DM_RETINOPATHY_EXMORE	DR_2	2	Inverse variance weighted (fixed effects)	-0.0595438	0.0788331	0.45006	-0.755315	0.944389
g__Holdemania	finn-b-DM_RETINOPATHY_EXMORE	DR_2	2	Inverse variance weighted	-0.0595438	0.0788331	0.45006	-0.755315	0.991048
g__Holdemania	finn-b-DM_RETINOPATHY_EXMORE	DR_2	2	Maximum likelihood	-0.0598344	0.079527	0.451823	-0.752379	0.947014
g__Lachnospiraceae_noname	finn-b-DM_RETINOPATHY_EXMORE	DR_2	6	Inverse variance weighted (multiplicative random effects)	0.0248821	0.133065	0.851666	0.186993	0.990787
g__Lachnospiraceae_noname	finn-b-DM_RETINOPATHY_EXMORE	DR_2	6	Inverse variance weighted	0.0248821	0.133065	0.851666	0.186993	0.993623
g__Lachnospiraceae_noname	finn-b-DM_RETINOPATHY_EXMORE	DR_2	6	MR Egger	-1.07866	0.335053	0.0322996	-3.21938	0.973557
g__Lachnospiraceae_noname	finn-b-DM_RETINOPATHY_EXMORE	DR_2	6	Maximum likelihood	0.0280645	0.0760087	0.711958	0.369227	0.947014
g__Lachnospiraceae_noname	finn-b-DM_RETINOPATHY_EXMORE	DR_2	6	Weighted median	0.104363	0.105007	0.320287	0.993869	0.972901
g__Lachnospiraceae_noname	finn-b-DM_RETINOPATHY_EXMORE	DR_2	6	Weighted mode	0.172493	0.139172	0.270188	1.23943	0.970461
g__Lactobacillus	finn-b-DM_RETINOPATHY_EXMORE	DR_2	11	Inverse variance weighted (multiplicative random effects)	-0.0155112	0.0300208	0.605379	-0.516681	0.944389
g__Lactobacillus	finn-b-DM_RETINOPATHY_EXMORE	DR_2	11	Inverse variance weighted	-0.0155112	0.0300208	0.605379	-0.516681	0.991048
g__Lactobacillus	finn-b-DM_RETINOPATHY_EXMORE	DR_2	11	MR Egger	-0.0991458	0.12833	0.459575	-0.772585	0.973557
g__Lactobacillus	finn-b-DM_RETINOPATHY_EXMORE	DR_2	11	Maximum likelihood	-0.0165567	0.0257425	0.520118	-0.643163	0.947014
g__Lactobacillus	finn-b-DM_RETINOPATHY_EXMORE	DR_2	11	Weighted median	-0.0304406	0.034714	0.380543	-0.876896	0.972901
g__Lactobacillus	finn-b-DM_RETINOPATHY_EXMORE	DR_2	11	Weighted mode	-0.0361853	0.0635981	0.58193	-0.568969	0.970461
g__Odoribacter	finn-b-DM_RETINOPATHY_EXMORE	DR_2	9	Inverse variance weighted (multiplicative random effects)	-0.0806847	0.0883582	0.361161	-0.913155	0.944389
g__Odoribacter	finn-b-DM_RETINOPATHY_EXMORE	DR_2	9	Inverse variance weighted	-0.0806847	0.0883582	0.361161	-0.913155	0.991048
g__Odoribacter	finn-b-DM_RETINOPATHY_EXMORE	DR_2	9	MR Egger	-0.528053	0.432783	0.26192	-1.22013	0.973557
g__Odoribacter	finn-b-DM_RETINOPATHY_EXMORE	DR_2	9	Maximum likelihood	-0.0838433	0.059952	0.161961	-1.39851	0.846979
g__Odoribacter	finn-b-DM_RETINOPATHY_EXMORE	DR_2	9	Weighted median	0.0163851	0.0833255	0.84411	0.196639	0.972901
g__Odoribacter	finn-b-DM_RETINOPATHY_EXMORE	DR_2	9	Weighted mode	0.0666234	0.113317	0.572793	0.587937	0.970461
g__Oscillibacter	finn-b-DM_RETINOPATHY_EXMORE	DR_2	8	Inverse variance weighted (multiplicative random effects)	-0.0150986	0.0308357	0.624385	-0.489646	0.944389
g__Oscillibacter	finn-b-DM_RETINOPATHY_EXMORE	DR_2	8	Inverse variance weighted	-0.0150986	0.0661002	0.81932	-0.228419	0.993623
g__Oscillibacter	finn-b-DM_RETINOPATHY_EXMORE	DR_2	8	MR Egger	-0.179323	0.416692	0.681971	-0.430348	0.973557
g__Oscillibacter	finn-b-DM_RETINOPATHY_EXMORE	DR_2	8	Maximum likelihood	-0.0152035	0.0664426	0.819007	-0.228822	0.981636
g__Oscillibacter	finn-b-DM_RETINOPATHY_EXMORE	DR_2	8	Weighted median	-0.0169575	0.0820919	0.836348	-0.206567	0.972901
g__Oscillibacter	finn-b-DM_RETINOPATHY_EXMORE	DR_2	8	Weighted mode	-0.0686963	0.112166	0.5596	-0.612453	0.970461
g__Oxalobacter	finn-b-DM_RETINOPATHY_EXMORE	DR_2	11	Inverse variance weighted (multiplicative random effects)	0.0263224	0.0272223	0.333573	0.966942	0.944389
g__Oxalobacter	finn-b-DM_RETINOPATHY_EXMORE	DR_2	11	Inverse variance weighted	0.0263224	0.033146	0.427117	0.794134	0.991048
g__Oxalobacter	finn-b-DM_RETINOPATHY_EXMORE	DR_2	11	MR Egger	0.157608	0.21685	0.485817	0.726808	0.973557
g__Oxalobacter	finn-b-DM_RETINOPATHY_EXMORE	DR_2	11	Maximum likelihood	0.0273489	0.0337385	0.417587	0.810615	0.947014
g__Oxalobacter	finn-b-DM_RETINOPATHY_EXMORE	DR_2	11	Weighted median	-0.000412324	0.0458974	0.992832	-0.0089836	0.998796
g__Oxalobacter	finn-b-DM_RETINOPATHY_EXMORE	DR_2	11	Weighted mode	-0.00032034	0.0718141	0.996529	-0.00446068	0.99841
g__Parabacteroides	finn-b-DM_RETINOPATHY_EXMORE	DR_2	14	Inverse variance weighted (multiplicative random effects)	0.0537741	0.0353049	0.127725	1.52313	0.778554
g__Parabacteroides	finn-b-DM_RETINOPATHY_EXMORE	DR_2	14	Inverse variance weighted	0.0537741	0.0459976	0.242378	1.16906	0.991048
g__Parabacteroides	finn-b-DM_RETINOPATHY_EXMORE	DR_2	14	MR Egger	0.184203	0.249356	0.474282	0.738714	0.973557
g__Parabacteroides	finn-b-DM_RETINOPATHY_EXMORE	DR_2	14	Maximum likelihood	0.0563771	0.0466464	0.226814	1.20861	0.947014
g__Parabacteroides	finn-b-DM_RETINOPATHY_EXMORE	DR_2	14	Weighted median	0.0661667	0.062739	0.291593	1.05463	0.972901
g__Parabacteroides	finn-b-DM_RETINOPATHY_EXMORE	DR_2	14	Weighted mode	0.0526289	0.103934	0.621075	0.50637	0.970461
g__Paraprevotella	finn-b-DM_RETINOPATHY_EXMORE	DR_2	10	Inverse variance weighted (multiplicative random effects)	0.0586797	0.0385411	0.127878	1.52252	0.778554
g__Paraprevotella	finn-b-DM_RETINOPATHY_EXMORE	DR_2	10	Inverse variance weighted	0.0586797	0.0401402	0.143777	1.46187	0.991048
g__Paraprevotella	finn-b-DM_RETINOPATHY_EXMORE	DR_2	10	MR Egger	0.181035	0.167979	0.312578	1.07772	0.973557
g__Paraprevotella	finn-b-DM_RETINOPATHY_EXMORE	DR_2	10	Maximum likelihood	0.0606098	0.0413041	0.142266	1.4674	0.846979
g__Paraprevotella	finn-b-DM_RETINOPATHY_EXMORE	DR_2	10	Weighted median	0.0199417	0.0583745	0.732639	0.341617	0.972901
g__Paraprevotella	finn-b-DM_RETINOPATHY_EXMORE	DR_2	10	Weighted mode	0.0154149	0.0814329	0.854061	0.189296	0.970461
g__Parasutterella	finn-b-DM_RETINOPATHY_EXMORE	DR_2	12	Inverse variance weighted (multiplicative random effects)	0.00214916	0.0355488	0.951792	0.0604566	0.990787
g__Parasutterella	finn-b-DM_RETINOPATHY_EXMORE	DR_2	12	Inverse variance weighted	0.00214916	0.0366935	0.953294	0.0585706	0.993623
g__Parasutterella	finn-b-DM_RETINOPATHY_EXMORE	DR_2	12	MR Egger	-0.125483	0.160499	0.452429	-0.781829	0.973557
g__Parasutterella	finn-b-DM_RETINOPATHY_EXMORE	DR_2	12	Maximum likelihood	0.00222489	0.0374694	0.95265	0.059379	0.98994
g__Parasutterella	finn-b-DM_RETINOPATHY_EXMORE	DR_2	12	Weighted median	0.0406151	0.0519967	0.434738	0.78111	0.972901
g__Parasutterella	finn-b-DM_RETINOPATHY_EXMORE	DR_2	12	Weighted mode	0.0584622	0.0877107	0.518805	0.666534	0.970461
g__Phascolarctobacterium	finn-b-DM_RETINOPATHY_EXMORE	DR_2	8	Inverse variance weighted (multiplicative random effects)	-0.0192651	0.038749	0.619064	-0.497177	0.944389
g__Phascolarctobacterium	finn-b-DM_RETINOPATHY_EXMORE	DR_2	8	Inverse variance weighted	-0.0192651	0.038749	0.619064	-0.497177	0.991048
g__Phascolarctobacterium	finn-b-DM_RETINOPATHY_EXMORE	DR_2	8	MR Egger	0.0825145	0.137979	0.571691	0.598023	0.973557
g__Phascolarctobacterium	finn-b-DM_RETINOPATHY_EXMORE	DR_2	8	Maximum likelihood	-0.0204572	0.0335997	0.542624	-0.60885	0.947014
g__Phascolarctobacterium	finn-b-DM_RETINOPATHY_EXMORE	DR_2	8	Weighted median	-0.00816794	0.0434286	0.850816	-0.188077	0.972901
g__Phascolarctobacterium	finn-b-DM_RETINOPATHY_EXMORE	DR_2	8	Weighted mode	0.00917697	0.0628872	0.888092	0.145927	0.970461
g__Prevotella	finn-b-DM_RETINOPATHY_EXMORE	DR_2	7	Inverse variance weighted (multiplicative random effects)	-0.097545	0.0297427	0.00103943	-3.27963	0.0430322
g__Prevotella	finn-b-DM_RETINOPATHY_EXMORE	DR_2	7	Inverse variance weighted	-0.097545	0.0567193	0.0854714	-1.71979	0.991048
g__Prevotella	finn-b-DM_RETINOPATHY_EXMORE	DR_2	7	MR Egger	0.00873106	0.217104	0.969477	0.040216	0.996427
g__Prevotella	finn-b-DM_RETINOPATHY_EXMORE	DR_2	7	Maximum likelihood	-0.0984971	0.0575576	0.0870296	-1.71128	0.813407
g__Prevotella	finn-b-DM_RETINOPATHY_EXMORE	DR_2	7	Weighted median	-0.114795	0.0693575	0.097899	-1.65513	0.972901
g__Prevotella	finn-b-DM_RETINOPATHY_EXMORE	DR_2	7	Weighted mode	-0.129491	0.0979481	0.234319	-1.32204	0.970461
g__Pseudoflavonifractor	finn-b-DM_RETINOPATHY_EXMORE	DR_2	10	Inverse variance weighted (multiplicative random effects)	0.0263215	0.0366515	0.472661	0.718156	0.944389
g__Pseudoflavonifractor	finn-b-DM_RETINOPATHY_EXMORE	DR_2	10	Inverse variance weighted	0.0263215	0.0373101	0.480512	0.705479	0.991048
g__Pseudoflavonifractor	finn-b-DM_RETINOPATHY_EXMORE	DR_2	10	MR Egger	0.0306886	0.158985	0.851748	0.193028	0.973557
g__Pseudoflavonifractor	finn-b-DM_RETINOPATHY_EXMORE	DR_2	10	Maximum likelihood	0.0273704	0.0381344	0.472921	0.717735	0.947014
g__Pseudoflavonifractor	finn-b-DM_RETINOPATHY_EXMORE	DR_2	10	Weighted median	0.0125765	0.0520503	0.809073	0.241622	0.972901
g__Pseudoflavonifractor	finn-b-DM_RETINOPATHY_EXMORE	DR_2	10	Weighted mode	-0.0420117	0.0909929	0.655251	-0.461703	0.970461
g__Roseburia	finn-b-DM_RETINOPATHY_EXMORE	DR_2	15	Inverse variance weighted (multiplicative random effects)	0.0126238	0.0396084	0.749943	0.318715	0.980677
g__Roseburia	finn-b-DM_RETINOPATHY_EXMORE	DR_2	15	Inverse variance weighted	0.0126238	0.0414259	0.760571	0.304731	0.991048
g__Roseburia	finn-b-DM_RETINOPATHY_EXMORE	DR_2	15	MR Egger	-0.0412154	0.162044	0.803206	-0.254348	0.973557
g__Roseburia	finn-b-DM_RETINOPATHY_EXMORE	DR_2	15	Maximum likelihood	0.0129651	0.042225	0.758806	0.307049	0.956756
g__Roseburia	finn-b-DM_RETINOPATHY_EXMORE	DR_2	15	Weighted median	0.0155871	0.0555391	0.778978	0.280651	0.972901
g__Roseburia	finn-b-DM_RETINOPATHY_EXMORE	DR_2	15	Weighted mode	0.0364935	0.0855394	0.676138	0.426628	0.970461
g__Rothia	finn-b-DM_RETINOPATHY_EXMORE	DR_2	6	Inverse variance weighted (multiplicative random effects)	-0.244278	0.271919	0.368999	-0.89835	0.944389
g__Rothia	finn-b-DM_RETINOPATHY_EXMORE	DR_2	6	Inverse variance weighted	-0.244278	0.271919	0.368999	-0.89835	0.991048
g__Rothia	finn-b-DM_RETINOPATHY_EXMORE	DR_2	6	MR Egger	0.667801	1.22268	0.613978	0.546179	0.973557
g__Rothia	finn-b-DM_RETINOPATHY_EXMORE	DR_2	6	Maximum likelihood	-1.27132	0.242191	1.52703e-07	-5.24927	1.91436e-05
g__Rothia	finn-b-DM_RETINOPATHY_EXMORE	DR_2	6	Weighted median	-0.0339972	0.046357	0.463327	-0.733379	0.972901
g__Rothia	finn-b-DM_RETINOPATHY_EXMORE	DR_2	6	Weighted mode	-0.0528165	0.0564391	0.392329	-0.935814	0.970461
g__Ruminococcaceae_noname	finn-b-DM_RETINOPATHY_EXMORE	DR_2	10	Inverse variance weighted (multiplicative random effects)	-0.0120954	0.0331908	0.715545	-0.364419	0.980677
g__Ruminococcaceae_noname	finn-b-DM_RETINOPATHY_EXMORE	DR_2	10	Inverse variance weighted	-0.0120954	0.0331908	0.715545	-0.364419	0.991048
g__Ruminococcaceae_noname	finn-b-DM_RETINOPATHY_EXMORE	DR_2	10	MR Egger	-0.00199126	0.180541	0.99147	-0.0110294	0.996427
g__Ruminococcaceae_noname	finn-b-DM_RETINOPATHY_EXMORE	DR_2	10	Maximum likelihood	-0.0129952	0.0256861	0.61291	-0.505924	0.947014
g__Ruminococcaceae_noname	finn-b-DM_RETINOPATHY_EXMORE	DR_2	10	Weighted median	-0.0144759	0.0364518	0.691275	-0.397125	0.972901
g__Ruminococcaceae_noname	finn-b-DM_RETINOPATHY_EXMORE	DR_2	10	Weighted mode	0.0229462	0.0729418	0.76025	0.314582	0.970461
g__Ruminococcus	finn-b-DM_RETINOPATHY_EXMORE	DR_2	10	Inverse variance weighted (multiplicative random effects)	0.00119151	0.0679041	0.986	0.017547	0.990787
g__Ruminococcus	finn-b-DM_RETINOPATHY_EXMORE	DR_2	10	Inverse variance weighted	0.00119151	0.0679041	0.986	0.017547	0.993623
g__Ruminococcus	finn-b-DM_RETINOPATHY_EXMORE	DR_2	10	MR Egger	0.159476	0.44432	0.728941	0.358922	0.973557
g__Ruminococcus	finn-b-DM_RETINOPATHY_EXMORE	DR_2	10	Maximum likelihood	0.0013021	0.0524318	0.980187	0.0248342	0.98994
g__Ruminococcus	finn-b-DM_RETINOPATHY_EXMORE	DR_2	10	Weighted median	0.083541	0.070948	0.238998	1.1775	0.972901
g__Ruminococcus	finn-b-DM_RETINOPATHY_EXMORE	DR_2	10	Weighted mode	0.117563	0.101942	0.27852	1.15324	0.970461
g__Streptococcus	finn-b-DM_RETINOPATHY_EXMORE	DR_2	10	Inverse variance weighted (multiplicative random effects)	-0.051025	0.0421241	0.22578	-1.2113	0.944389
g__Streptococcus	finn-b-DM_RETINOPATHY_EXMORE	DR_2	10	Inverse variance weighted	-0.051025	0.0421241	0.22578	-1.2113	0.991048
g__Streptococcus	finn-b-DM_RETINOPATHY_EXMORE	DR_2	10	MR Egger	-0.485032	0.244557	0.0826248	-1.98331	0.973557
g__Streptococcus	finn-b-DM_RETINOPATHY_EXMORE	DR_2	10	Maximum likelihood	-0.0537802	0.0381304	0.158413	-1.41043	0.846979
g__Streptococcus	finn-b-DM_RETINOPATHY_EXMORE	DR_2	10	Weighted median	-0.026615	0.048611	0.584028	-0.547511	0.972901
g__Streptococcus	finn-b-DM_RETINOPATHY_EXMORE	DR_2	10	Weighted mode	-0.0233633	0.0642105	0.724367	-0.363855	0.970461
g__Subdoligranulum	finn-b-DM_RETINOPATHY_EXMORE	DR_2	14	Inverse variance weighted (multiplicative random effects)	0.0237988	0.0546683	0.663323	0.43533	0.944389
g__Subdoligranulum	finn-b-DM_RETINOPATHY_EXMORE	DR_2	14	Inverse variance weighted	0.0237988	0.0546683	0.663323	0.43533	0.991048
g__Subdoligranulum	finn-b-DM_RETINOPATHY_EXMORE	DR_2	14	MR Egger	-0.271991	0.205728	0.210786	-1.32209	0.973557
g__Subdoligranulum	finn-b-DM_RETINOPATHY_EXMORE	DR_2	14	Maximum likelihood	0.0250071	0.0463504	0.589526	0.539524	0.947014
g__Subdoligranulum	finn-b-DM_RETINOPATHY_EXMORE	DR_2	14	Weighted median	0.0275421	0.0643636	0.668714	0.427914	0.972901
g__Subdoligranulum	finn-b-DM_RETINOPATHY_EXMORE	DR_2	14	Weighted mode	0.0272656	0.0937248	0.775708	0.290911	0.970461
g__Sutterella	finn-b-DM_RETINOPATHY_EXMORE	DR_2	4	Inverse variance weighted (multiplicative random effects)	-0.0882615	0.0289663	0.00231103	-3.04704	0.0597979
g__Sutterella	finn-b-DM_RETINOPATHY_EXMORE	DR_2	4	Inverse variance weighted	-0.0882615	0.0765875	0.249146	-1.15243	0.991048
g__Sutterella	finn-b-DM_RETINOPATHY_EXMORE	DR_2	4	MR Egger	-0.33946	0.451602	0.53066	-0.751679	0.973557
g__Sutterella	finn-b-DM_RETINOPATHY_EXMORE	DR_2	4	Maximum likelihood	-0.0886505	0.0773381	0.251683	-1.14627	0.947014
g__Sutterella	finn-b-DM_RETINOPATHY_EXMORE	DR_2	4	Weighted median	-0.0768484	0.0870574	0.377381	-0.882732	0.972901
g__Sutterella	finn-b-DM_RETINOPATHY_EXMORE	DR_2	4	Weighted mode	-0.0517792	0.115352	0.68396	-0.448882	0.970461
g__Sutterellaceae_unclassified	finn-b-DM_RETINOPATHY_EXMORE	DR_2	6	Inverse variance weighted (multiplicative random effects)	-0.0566961	0.0205739	0.00585607	-2.75573	0.13469
g__Sutterellaceae_unclassified	finn-b-DM_RETINOPATHY_EXMORE	DR_2	6	Inverse variance weighted	-0.0566961	0.0454288	0.212023	-1.24802	0.991048
g__Sutterellaceae_unclassified	finn-b-DM_RETINOPATHY_EXMORE	DR_2	6	MR Egger	-0.0970207	0.175769	0.610351	-0.551978	0.973557
g__Sutterellaceae_unclassified	finn-b-DM_RETINOPATHY_EXMORE	DR_2	6	Maximum likelihood	-0.057184	0.0459411	0.213233	-1.24472	0.947014
g__Sutterellaceae_unclassified	finn-b-DM_RETINOPATHY_EXMORE	DR_2	6	Weighted median	-0.0702064	0.0562065	0.211636	-1.24908	0.972901
g__Sutterellaceae_unclassified	finn-b-DM_RETINOPATHY_EXMORE	DR_2	6	Weighted mode	-0.0893845	0.0757295	0.290963	-1.18031	0.970461
g__Veillonella	finn-b-DM_RETINOPATHY_EXMORE	DR_2	7	Inverse variance weighted (multiplicative random effects)	-0.0832292	0.04105	0.0426104	-2.02751	0.546668
g__Veillonella	finn-b-DM_RETINOPATHY_EXMORE	DR_2	7	Inverse variance weighted	-0.0832292	0.04105	0.0426104	-2.02751	0.860883
g__Veillonella	finn-b-DM_RETINOPATHY_EXMORE	DR_2	7	MR Egger	-0.379865	0.141761	0.0438401	-2.67962	0.973557
g__Veillonella	finn-b-DM_RETINOPATHY_EXMORE	DR_2	7	Maximum likelihood	-0.0841609	0.0358005	0.0187317	-2.35083	0.382966
g__Veillonella	finn-b-DM_RETINOPATHY_EXMORE	DR_2	7	Weighted median	-0.124357	0.0486814	0.0106338	-2.55451	0.972901
g__Veillonella	finn-b-DM_RETINOPATHY_EXMORE	DR_2	7	Weighted mode	-0.145084	0.0649153	0.0668068	-2.23498	0.970461
o__Actinomycetales	finn-b-DM_RETINOPATHY_EXMORE	DR_2	3	Inverse variance weighted (fixed effects)	-0.0473744	0.0546381	0.38591	-0.867058	0.944389
o__Actinomycetales	finn-b-DM_RETINOPATHY_EXMORE	DR_2	3	Inverse variance weighted	-0.0473744	0.0546381	0.38591	-0.867058	0.991048
o__Actinomycetales	finn-b-DM_RETINOPATHY_EXMORE	DR_2	3	MR Egger	0.177421	0.393337	0.730238	0.451067	0.973557
o__Actinomycetales	finn-b-DM_RETINOPATHY_EXMORE	DR_2	3	Maximum likelihood	-0.0476214	0.0550693	0.387174	-0.864754	0.947014
o__Actinomycetales	finn-b-DM_RETINOPATHY_EXMORE	DR_2	3	Weighted median	-0.0615479	0.0653259	0.346107	-0.942166	0.972901
o__Actinomycetales	finn-b-DM_RETINOPATHY_EXMORE	DR_2	3	Weighted mode	-0.0684929	0.0743349	0.454108	-0.92141	0.970461
o__Bacteroidales	finn-b-DM_RETINOPATHY_EXMORE	DR_2	13	Inverse variance weighted (multiplicative random effects)	0.0406229	0.0429552	0.344299	0.945705	0.944389
o__Bacteroidales	finn-b-DM_RETINOPATHY_EXMORE	DR_2	13	Inverse variance weighted	0.0406229	0.0471142	0.388565	0.862223	0.991048
o__Bacteroidales	finn-b-DM_RETINOPATHY_EXMORE	DR_2	13	MR Egger	-0.153925	0.184832	0.422682	-0.832779	0.973557
o__Bacteroidales	finn-b-DM_RETINOPATHY_EXMORE	DR_2	13	Maximum likelihood	0.0422278	0.0480713	0.379704	0.878441	0.947014
o__Bacteroidales	finn-b-DM_RETINOPATHY_EXMORE	DR_2	13	Weighted median	0.0595958	0.0634803	0.347829	0.938808	0.972901
o__Bacteroidales	finn-b-DM_RETINOPATHY_EXMORE	DR_2	13	Weighted mode	0.069444	0.105991	0.524709	0.655186	0.970461
o__Bifidobacteriales	finn-b-DM_RETINOPATHY_EXMORE	DR_2	12	Inverse variance weighted (multiplicative random effects)	-0.00235984	0.0410601	0.954169	-0.0574727	0.990787
o__Bifidobacteriales	finn-b-DM_RETINOPATHY_EXMORE	DR_2	12	Inverse variance weighted	-0.00235984	0.0448349	0.958024	-0.0526339	0.993623
o__Bifidobacteriales	finn-b-DM_RETINOPATHY_EXMORE	DR_2	12	MR Egger	-0.174825	0.160655	0.302037	-1.0882	0.973557
o__Bifidobacteriales	finn-b-DM_RETINOPATHY_EXMORE	DR_2	12	Maximum likelihood	-0.00242585	0.045465	0.957448	-0.0533564	0.98994
o__Bifidobacteriales	finn-b-DM_RETINOPATHY_EXMORE	DR_2	12	Weighted median	-0.00222669	0.0633879	0.971978	-0.035128	0.996773
o__Bifidobacteriales	finn-b-DM_RETINOPATHY_EXMORE	DR_2	12	Weighted mode	-0.0111855	0.0778717	0.888382	-0.14364	0.970461
o__Burkholderiales	finn-b-DM_RETINOPATHY_EXMORE	DR_2	14	Inverse variance weighted (multiplicative random effects)	0.0715903	0.060016	0.232927	1.19285	0.944389
o__Burkholderiales	finn-b-DM_RETINOPATHY_EXMORE	DR_2	14	Inverse variance weighted	0.0715903	0.060016	0.232927	1.19285	0.991048
o__Burkholderiales	finn-b-DM_RETINOPATHY_EXMORE	DR_2	14	MR Egger	0.145577	0.258598	0.583836	0.562947	0.973557
o__Burkholderiales	finn-b-DM_RETINOPATHY_EXMORE	DR_2	14	Maximum likelihood	0.0769724	0.0486207	0.113394	1.58312	0.846979
o__Burkholderiales	finn-b-DM_RETINOPATHY_EXMORE	DR_2	14	Weighted median	0.0450477	0.0704272	0.52241	0.639635	0.972901
o__Burkholderiales	finn-b-DM_RETINOPATHY_EXMORE	DR_2	14	Weighted mode	-0.115289	0.155656	0.472063	-0.740665	0.970461
o__Clostridiales	finn-b-DM_RETINOPATHY_EXMORE	DR_2	7	Inverse variance weighted (multiplicative random effects)	0.0235438	0.0855414	0.783138	0.275232	0.980677
o__Clostridiales	finn-b-DM_RETINOPATHY_EXMORE	DR_2	7	Inverse variance weighted	0.0235438	0.0855414	0.783138	0.275232	0.991048
o__Clostridiales	finn-b-DM_RETINOPATHY_EXMORE	DR_2	7	MR Egger	0.0990056	0.308609	0.761328	0.320813	0.973557
o__Clostridiales	finn-b-DM_RETINOPATHY_EXMORE	DR_2	7	Maximum likelihood	0.025098	0.0696961	0.718768	0.360106	0.947014
o__Clostridiales	finn-b-DM_RETINOPATHY_EXMORE	DR_2	7	Weighted median	-0.0502309	0.098791	0.611134	-0.508456	0.972901
o__Clostridiales	finn-b-DM_RETINOPATHY_EXMORE	DR_2	7	Weighted mode	-0.109846	0.163801	0.527428	-0.670603	0.970461
o__Coriobacteriales	finn-b-DM_RETINOPATHY_EXMORE	DR_2	10	Inverse variance weighted (multiplicative random effects)	0.073573	0.0586721	0.209853	1.25397	0.944389
o__Coriobacteriales	finn-b-DM_RETINOPATHY_EXMORE	DR_2	10	Inverse variance weighted	0.073573	0.0586721	0.209853	1.25397	0.991048
o__Coriobacteriales	finn-b-DM_RETINOPATHY_EXMORE	DR_2	10	MR Egger	0.664492	0.286479	0.0489565	2.31951	0.973557
o__Coriobacteriales	finn-b-DM_RETINOPATHY_EXMORE	DR_2	10	Maximum likelihood	0.0788293	0.0541396	0.145382	1.45604	0.846979
o__Coriobacteriales	finn-b-DM_RETINOPATHY_EXMORE	DR_2	10	Weighted median	0.0666719	0.0738584	0.366686	0.902698	0.972901
o__Coriobacteriales	finn-b-DM_RETINOPATHY_EXMORE	DR_2	10	Weighted mode	0.074126	0.131374	0.586378	0.564235	0.970461
o__Desulfovibrionales	finn-b-DM_RETINOPATHY_EXMORE	DR_2	6	Inverse variance weighted (multiplicative random effects)	-0.0331845	0.0771121	0.666947	-0.430342	0.944389
o__Desulfovibrionales	finn-b-DM_RETINOPATHY_EXMORE	DR_2	6	Inverse variance weighted	-0.0331845	0.0771121	0.666947	-0.430342	0.991048
o__Desulfovibrionales	finn-b-DM_RETINOPATHY_EXMORE	DR_2	6	MR Egger	0.447967	0.62805	0.515085	0.713267	0.973557
o__Desulfovibrionales	finn-b-DM_RETINOPATHY_EXMORE	DR_2	6	Maximum likelihood	-0.0349934	0.0701445	0.617867	-0.498876	0.947014
o__Desulfovibrionales	finn-b-DM_RETINOPATHY_EXMORE	DR_2	6	Weighted median	-0.0714498	0.0902089	0.428332	-0.792049	0.972901
o__Desulfovibrionales	finn-b-DM_RETINOPATHY_EXMORE	DR_2	6	Weighted mode	-0.12911	0.146963	0.419869	-0.87852	0.970461
o__Enterobacteriales	finn-b-DM_RETINOPATHY_EXMORE	DR_2	5	Inverse variance weighted (multiplicative random effects)	-0.00475465	0.0825503	0.95407	-0.057597	0.990787
o__Enterobacteriales	finn-b-DM_RETINOPATHY_EXMORE	DR_2	5	Inverse variance weighted	-0.00475465	0.0825503	0.95407	-0.057597	0.993623
o__Enterobacteriales	finn-b-DM_RETINOPATHY_EXMORE	DR_2	5	MR Egger	-0.203134	0.211736	0.408145	-0.959373	0.973557
o__Enterobacteriales	finn-b-DM_RETINOPATHY_EXMORE	DR_2	5	Maximum likelihood	-0.00493528	0.0739831	0.946814	-0.0667082	0.98994
o__Enterobacteriales	finn-b-DM_RETINOPATHY_EXMORE	DR_2	5	Weighted median	-0.0583019	0.0909565	0.521532	-0.640986	0.972901
o__Enterobacteriales	finn-b-DM_RETINOPATHY_EXMORE	DR_2	5	Weighted mode	-0.0711238	0.0986748	0.510915	-0.720789	0.970461
o__Erysipelotrichales	finn-b-DM_RETINOPATHY_EXMORE	DR_2	8	Inverse variance weighted (multiplicative random effects)	0.0103006	0.0615549	0.867102	0.16734	0.990787
o__Erysipelotrichales	finn-b-DM_RETINOPATHY_EXMORE	DR_2	8	Inverse variance weighted	0.0103006	0.0615549	0.867102	0.16734	0.993623
o__Erysipelotrichales	finn-b-DM_RETINOPATHY_EXMORE	DR_2	8	MR Egger	0.27333	0.247832	0.312337	1.10288	0.973557
o__Erysipelotrichales	finn-b-DM_RETINOPATHY_EXMORE	DR_2	8	Maximum likelihood	0.0108312	0.0509746	0.831731	0.212482	0.981636
o__Erysipelotrichales	finn-b-DM_RETINOPATHY_EXMORE	DR_2	8	Weighted median	-0.0212542	0.069631	0.760183	-0.305241	0.972901
o__Erysipelotrichales	finn-b-DM_RETINOPATHY_EXMORE	DR_2	8	Weighted mode	-0.0345731	0.0889526	0.709073	-0.388668	0.970461
o__Lactobacillales	finn-b-DM_RETINOPATHY_EXMORE	DR_2	12	Inverse variance weighted (multiplicative random effects)	0.0216564	0.0357068	0.54418	0.606505	0.944389
o__Lactobacillales	finn-b-DM_RETINOPATHY_EXMORE	DR_2	12	Inverse variance weighted	0.0216564	0.0357068	0.54418	0.606505	0.991048
o__Lactobacillales	finn-b-DM_RETINOPATHY_EXMORE	DR_2	12	MR Egger	-0.11504	0.166206	0.504594	-0.692154	0.973557
o__Lactobacillales	finn-b-DM_RETINOPATHY_EXMORE	DR_2	12	Maximum likelihood	0.0230506	0.0349112	0.509084	0.660264	0.947014
o__Lactobacillales	finn-b-DM_RETINOPATHY_EXMORE	DR_2	12	Weighted median	0.0105886	0.0460457	0.818124	0.229958	0.972901
o__Lactobacillales	finn-b-DM_RETINOPATHY_EXMORE	DR_2	12	Weighted mode	0.0235904	0.0792763	0.771575	0.297571	0.970461
o__Pasteurellales	finn-b-DM_RETINOPATHY_EXMORE	DR_2	3	Inverse variance weighted (fixed effects)	0.038706	0.0593362	0.514196	0.652317	0.944389
o__Pasteurellales	finn-b-DM_RETINOPATHY_EXMORE	DR_2	3	Inverse variance weighted	0.038706	0.0890192	0.663704	0.434805	0.991048
o__Pasteurellales	finn-b-DM_RETINOPATHY_EXMORE	DR_2	3	MR Egger	-0.721043	0.409296	0.32868	-1.76167	0.973557
o__Pasteurellales	finn-b-DM_RETINOPATHY_EXMORE	DR_2	3	Maximum likelihood	0.0410473	0.0609285	0.500504	0.673696	0.947014
o__Pasteurellales	finn-b-DM_RETINOPATHY_EXMORE	DR_2	3	Weighted median	0.0827607	0.0793732	0.297097	1.04268	0.972901
o__Pasteurellales	finn-b-DM_RETINOPATHY_EXMORE	DR_2	3	Weighted mode	0.105336	0.0854308	0.342836	1.233	0.970461
o__Selenomonadales	finn-b-DM_RETINOPATHY_EXMORE	DR_2	7	Inverse variance weighted (multiplicative random effects)	0.0241826	0.0953066	0.7997	0.253735	0.980677
o__Selenomonadales	finn-b-DM_RETINOPATHY_EXMORE	DR_2	7	Inverse variance weighted	0.0241826	0.0953066	0.7997	0.253735	0.991048
o__Selenomonadales	finn-b-DM_RETINOPATHY_EXMORE	DR_2	7	MR Egger	-0.100735	0.441794	0.828667	-0.228014	0.973557
o__Selenomonadales	finn-b-DM_RETINOPATHY_EXMORE	DR_2	7	Maximum likelihood	0.0264074	0.0631367	0.675759	0.418258	0.947014
o__Selenomonadales	finn-b-DM_RETINOPATHY_EXMORE	DR_2	7	Weighted median	0.0982503	0.0915437	0.283154	1.07326	0.972901
o__Selenomonadales	finn-b-DM_RETINOPATHY_EXMORE	DR_2	7	Weighted mode	0.109294	0.128725	0.428423	0.849051	0.970461
o__Verrucomicrobiales	finn-b-DM_RETINOPATHY_EXMORE	DR_2	16	Inverse variance weighted (multiplicative random effects)	0.0305352	0.0365027	0.402862	0.836521	0.944389
o__Verrucomicrobiales	finn-b-DM_RETINOPATHY_EXMORE	DR_2	16	Inverse variance weighted	0.0305352	0.036886	0.407769	0.827826	0.991048
o__Verrucomicrobiales	finn-b-DM_RETINOPATHY_EXMORE	DR_2	16	MR Egger	0.103096	0.187789	0.591656	0.548998	0.973557
o__Verrucomicrobiales	finn-b-DM_RETINOPATHY_EXMORE	DR_2	16	Maximum likelihood	0.0324499	0.0376637	0.388924	0.86157	0.947014
o__Verrucomicrobiales	finn-b-DM_RETINOPATHY_EXMORE	DR_2	16	Weighted median	0.0740364	0.0532752	0.164621	1.3897	0.972901
o__Verrucomicrobiales	finn-b-DM_RETINOPATHY_EXMORE	DR_2	16	Weighted mode	0.0841056	0.0852602	0.339554	0.986459	0.970461
p__Actinobacteria	finn-b-DM_RETINOPATHY_EXMORE	DR_2	10	Inverse variance weighted (multiplicative random effects)	-0.0762556	0.049019	0.119795	-1.55563	0.775057
p__Actinobacteria	finn-b-DM_RETINOPATHY_EXMORE	DR_2	10	Inverse variance weighted	-0.0762556	0.049019	0.119795	-1.55563	0.991048
p__Actinobacteria	finn-b-DM_RETINOPATHY_EXMORE	DR_2	10	MR Egger	-0.0962595	0.24743	0.707399	-0.389037	0.973557
p__Actinobacteria	finn-b-DM_RETINOPATHY_EXMORE	DR_2	10	Maximum likelihood	-0.0792855	0.0487936	0.10418	-1.62492	0.813407
p__Actinobacteria	finn-b-DM_RETINOPATHY_EXMORE	DR_2	10	Weighted median	-0.0676387	0.0637931	0.289016	-1.06028	0.972901
p__Actinobacteria	finn-b-DM_RETINOPATHY_EXMORE	DR_2	10	Weighted mode	-0.050066	0.0886526	0.586046	-0.564744	0.970461
p__Bacteroidetes	finn-b-DM_RETINOPATHY_EXMORE	DR_2	13	Inverse variance weighted (multiplicative random effects)	0.0406754	0.0429638	0.343772	0.946738	0.944389
p__Bacteroidetes	finn-b-DM_RETINOPATHY_EXMORE	DR_2	13	Inverse variance weighted	0.0406754	0.0471271	0.388083	0.8631	0.991048
p__Bacteroidetes	finn-b-DM_RETINOPATHY_EXMORE	DR_2	13	MR Egger	-0.153495	0.184967	0.424267	-0.82985	0.973557
p__Bacteroidetes	finn-b-DM_RETINOPATHY_EXMORE	DR_2	13	Maximum likelihood	0.0425351	0.0480753	0.376286	0.884761	0.947014
p__Bacteroidetes	finn-b-DM_RETINOPATHY_EXMORE	DR_2	13	Weighted median	0.0595833	0.065838	0.365466	0.904999	0.972901
p__Bacteroidetes	finn-b-DM_RETINOPATHY_EXMORE	DR_2	13	Weighted mode	0.0694436	0.105662	0.523442	0.657226	0.970461
p__Firmicutes	finn-b-DM_RETINOPATHY_EXMORE	DR_2	6	Inverse variance weighted (multiplicative random effects)	0.024673	0.0977121	0.800649	0.252507	0.980677
p__Firmicutes	finn-b-DM_RETINOPATHY_EXMORE	DR_2	6	Inverse variance weighted	0.024673	0.0977121	0.800649	0.252507	0.991048
p__Firmicutes	finn-b-DM_RETINOPATHY_EXMORE	DR_2	6	MR Egger	0.0657595	0.393982	0.875539	0.16691	0.973557
p__Firmicutes	finn-b-DM_RETINOPATHY_EXMORE	DR_2	6	Maximum likelihood	0.0264892	0.0735666	0.718794	0.360071	0.947014
p__Firmicutes	finn-b-DM_RETINOPATHY_EXMORE	DR_2	6	Weighted median	-0.0540214	0.0989075	0.584942	-0.546181	0.972901
p__Firmicutes	finn-b-DM_RETINOPATHY_EXMORE	DR_2	6	Weighted mode	-0.115675	0.166328	0.517758	-0.695459	0.970461
p__Proteobacteria	finn-b-DM_RETINOPATHY_EXMORE	DR_2	10	Inverse variance weighted (multiplicative random effects)	-0.0481227	0.0547429	0.379365	-0.879067	0.944389
p__Proteobacteria	finn-b-DM_RETINOPATHY_EXMORE	DR_2	10	Inverse variance weighted	-0.0481227	0.0547429	0.379365	-0.879067	0.991048
p__Proteobacteria	finn-b-DM_RETINOPATHY_EXMORE	DR_2	10	MR Egger	-0.0423954	0.209686	0.844819	-0.202185	0.973557
p__Proteobacteria	finn-b-DM_RETINOPATHY_EXMORE	DR_2	10	Maximum likelihood	-0.0505579	0.0502732	0.314578	-1.00566	0.947014
p__Proteobacteria	finn-b-DM_RETINOPATHY_EXMORE	DR_2	10	Weighted median	-0.00631274	0.072303	0.930426	-0.0873095	0.996773
p__Proteobacteria	finn-b-DM_RETINOPATHY_EXMORE	DR_2	10	Weighted mode	0.0313164	0.111986	0.78607	0.279645	0.970461
p__Verrucomicrobia	finn-b-DM_RETINOPATHY_EXMORE	DR_2	16	Inverse variance weighted (multiplicative random effects)	0.0305346	0.0365016	0.402858	0.836529	0.944389
p__Verrucomicrobia	finn-b-DM_RETINOPATHY_EXMORE	DR_2	16	Inverse variance weighted	0.0305346	0.036885	0.407765	0.827834	0.991048
p__Verrucomicrobia	finn-b-DM_RETINOPATHY_EXMORE	DR_2	16	MR Egger	0.103081	0.187764	0.591659	0.548993	0.973557
p__Verrucomicrobia	finn-b-DM_RETINOPATHY_EXMORE	DR_2	16	Maximum likelihood	0.0324715	0.037662	0.388588	0.862182	0.947014
p__Verrucomicrobia	finn-b-DM_RETINOPATHY_EXMORE	DR_2	16	Weighted median	0.0740413	0.0524723	0.158228	1.41106	0.972901
p__Verrucomicrobia	finn-b-DM_RETINOPATHY_EXMORE	DR_2	16	Weighted mode	0.0841069	0.0891114	0.360207	0.94384	0.970461
s__Adlercreutzia_equolifaciens	finn-b-DM_RETINOPATHY_EXMORE	DR_2	7	Inverse variance weighted (multiplicative random effects)	-0.00844033	0.0501811	0.866428	-0.168198	0.990787
s__Adlercreutzia_equolifaciens	finn-b-DM_RETINOPATHY_EXMORE	DR_2	7	Inverse variance weighted	-0.00844033	0.0519134	0.870845	-0.162585	0.993623
s__Adlercreutzia_equolifaciens	finn-b-DM_RETINOPATHY_EXMORE	DR_2	7	MR Egger	-0.12865	0.200806	0.549943	-0.640668	0.973557
s__Adlercreutzia_equolifaciens	finn-b-DM_RETINOPATHY_EXMORE	DR_2	7	Maximum likelihood	-0.00872134	0.0527804	0.868757	-0.165238	0.985238
s__Adlercreutzia_equolifaciens	finn-b-DM_RETINOPATHY_EXMORE	DR_2	7	Weighted median	0.0456934	0.0668452	0.494247	0.68357	0.972901
s__Adlercreutzia_equolifaciens	finn-b-DM_RETINOPATHY_EXMORE	DR_2	7	Weighted mode	0.0615639	0.0839267	0.490884	0.733544	0.970461
s__Akkermansia_muciniphila	finn-b-DM_RETINOPATHY_EXMORE	DR_2	15	Inverse variance weighted (multiplicative random effects)	0.0180445	0.0362062	0.618214	0.498383	0.944389
s__Akkermansia_muciniphila	finn-b-DM_RETINOPATHY_EXMORE	DR_2	15	Inverse variance weighted	0.0180445	0.03797	0.634622	0.475231	0.991048
s__Akkermansia_muciniphila	finn-b-DM_RETINOPATHY_EXMORE	DR_2	15	MR Egger	0.147844	0.184892	0.438297	0.799623	0.973557
s__Akkermansia_muciniphila	finn-b-DM_RETINOPATHY_EXMORE	DR_2	15	Maximum likelihood	0.0188153	0.0386973	0.626814	0.486216	0.947014
s__Akkermansia_muciniphila	finn-b-DM_RETINOPATHY_EXMORE	DR_2	15	Weighted median	0.0730298	0.0525861	0.164903	1.38877	0.972901
s__Akkermansia_muciniphila	finn-b-DM_RETINOPATHY_EXMORE	DR_2	15	Weighted mode	0.0835988	0.0850916	0.342549	0.982457	0.970461
s__Alistipes_finegoldii	finn-b-DM_RETINOPATHY_EXMORE	DR_2	9	Inverse variance weighted (multiplicative random effects)	0.0452446	0.0453316	0.31824	0.998082	0.944389
s__Alistipes_finegoldii	finn-b-DM_RETINOPATHY_EXMORE	DR_2	9	Inverse variance weighted	0.0452446	0.0541441	0.403361	0.835633	0.991048
s__Alistipes_finegoldii	finn-b-DM_RETINOPATHY_EXMORE	DR_2	9	MR Egger	-0.252695	0.274331	0.387625	-0.921132	0.973557
s__Alistipes_finegoldii	finn-b-DM_RETINOPATHY_EXMORE	DR_2	9	Maximum likelihood	0.0464527	0.0549223	0.397671	0.845789	0.947014
s__Alistipes_finegoldii	finn-b-DM_RETINOPATHY_EXMORE	DR_2	9	Weighted median	0.060037	0.0692591	0.386027	0.866846	0.972901
s__Alistipes_finegoldii	finn-b-DM_RETINOPATHY_EXMORE	DR_2	9	Weighted mode	0.0946751	0.106773	0.401112	0.886694	0.970461
s__Alistipes_indistinctus	finn-b-DM_RETINOPATHY_EXMORE	DR_2	12	Inverse variance weighted (multiplicative random effects)	-0.0649823	0.0549225	0.236745	-1.18316	0.944389
s__Alistipes_indistinctus	finn-b-DM_RETINOPATHY_EXMORE	DR_2	12	Inverse variance weighted	-0.0649823	0.0549225	0.236745	-1.18316	0.991048
s__Alistipes_indistinctus	finn-b-DM_RETINOPATHY_EXMORE	DR_2	12	MR Egger	-0.633216	0.281319	0.0481075	-2.25088	0.973557
s__Alistipes_indistinctus	finn-b-DM_RETINOPATHY_EXMORE	DR_2	12	Maximum likelihood	-0.0691189	0.0416891	0.0973251	-1.65796	0.813407
s__Alistipes_indistinctus	finn-b-DM_RETINOPATHY_EXMORE	DR_2	12	Weighted median	-0.0743297	0.0573387	0.194863	-1.29633	0.972901
s__Alistipes_indistinctus	finn-b-DM_RETINOPATHY_EXMORE	DR_2	12	Weighted mode	-0.0903461	0.0982665	0.377607	-0.919399	0.970461
s__Alistipes_onderdonkii	finn-b-DM_RETINOPATHY_EXMORE	DR_2	7	Inverse variance weighted (multiplicative random effects)	-0.114108	0.090564	0.207679	-1.25997	0.944389
s__Alistipes_onderdonkii	finn-b-DM_RETINOPATHY_EXMORE	DR_2	7	Inverse variance weighted	-0.114108	0.090564	0.207679	-1.25997	0.991048
s__Alistipes_onderdonkii	finn-b-DM_RETINOPATHY_EXMORE	DR_2	7	MR Egger	0.0967086	0.496628	0.853269	0.19473	0.973557
s__Alistipes_onderdonkii	finn-b-DM_RETINOPATHY_EXMORE	DR_2	7	Maximum likelihood	-0.123617	0.0671875	0.0657851	-1.83989	0.706826
s__Alistipes_onderdonkii	finn-b-DM_RETINOPATHY_EXMORE	DR_2	7	Weighted median	-0.0659728	0.0942285	0.483843	-0.700136	0.972901
s__Alistipes_onderdonkii	finn-b-DM_RETINOPATHY_EXMORE	DR_2	7	Weighted mode	-0.0625377	0.171715	0.728203	-0.364194	0.970461
s__Alistipes_putredinis	finn-b-DM_RETINOPATHY_EXMORE	DR_2	7	Inverse variance weighted (multiplicative random effects)	0.0281655	0.0529173	0.594549	0.532256	0.944389
s__Alistipes_putredinis	finn-b-DM_RETINOPATHY_EXMORE	DR_2	7	Inverse variance weighted	0.0281655	0.0656418	0.667866	0.429079	0.991048
s__Alistipes_putredinis	finn-b-DM_RETINOPATHY_EXMORE	DR_2	7	MR Egger	0.345031	0.394724	0.422052	0.874107	0.973557
s__Alistipes_putredinis	finn-b-DM_RETINOPATHY_EXMORE	DR_2	7	Maximum likelihood	0.0289717	0.0667192	0.664119	0.434233	0.947014
s__Alistipes_putredinis	finn-b-DM_RETINOPATHY_EXMORE	DR_2	7	Weighted median	0.0589098	0.0840174	0.483202	0.701162	0.972901
s__Alistipes_putredinis	finn-b-DM_RETINOPATHY_EXMORE	DR_2	7	Weighted mode	0.101683	0.120392	0.430717	0.8446	0.970461
s__Alistipes_senegalensis	finn-b-DM_RETINOPATHY_EXMORE	DR_2	13	Inverse variance weighted (multiplicative random effects)	-0.00128841	0.0419958	0.975525	-0.0306795	0.990787
s__Alistipes_senegalensis	finn-b-DM_RETINOPATHY_EXMORE	DR_2	13	Inverse variance weighted	-0.00128841	0.0445414	0.976923	-0.0289262	0.993623
s__Alistipes_senegalensis	finn-b-DM_RETINOPATHY_EXMORE	DR_2	13	MR Egger	0.113405	0.229634	0.631123	0.493853	0.973557
s__Alistipes_senegalensis	finn-b-DM_RETINOPATHY_EXMORE	DR_2	13	Maximum likelihood	-0.00130859	0.0454888	0.97705	-0.0287672	0.98994
s__Alistipes_senegalensis	finn-b-DM_RETINOPATHY_EXMORE	DR_2	13	Weighted median	-0.0100952	0.0595283	0.865336	-0.169586	0.972901
s__Alistipes_senegalensis	finn-b-DM_RETINOPATHY_EXMORE	DR_2	13	Weighted mode	-0.00768665	0.0950433	0.936874	-0.0808752	0.988488
s__Alistipes_shahii	finn-b-DM_RETINOPATHY_EXMORE	DR_2	12	Inverse variance weighted (multiplicative random effects)	-0.0736248	0.0383634	0.0549661	-1.91914	0.546668
s__Alistipes_shahii	finn-b-DM_RETINOPATHY_EXMORE	DR_2	12	Inverse variance weighted	-0.0736248	0.0515178	0.152972	-1.42911	0.991048
s__Alistipes_shahii	finn-b-DM_RETINOPATHY_EXMORE	DR_2	12	MR Egger	-0.230529	0.24839	0.375219	-0.92809	0.973557
s__Alistipes_shahii	finn-b-DM_RETINOPATHY_EXMORE	DR_2	12	Maximum likelihood	-0.0752138	0.0523149	0.150516	-1.43771	0.846979
s__Alistipes_shahii	finn-b-DM_RETINOPATHY_EXMORE	DR_2	12	Weighted median	-0.110335	0.0656092	0.0926256	-1.68171	0.972901
s__Alistipes_shahii	finn-b-DM_RETINOPATHY_EXMORE	DR_2	12	Weighted mode	-0.127126	0.109338	0.269559	-1.16269	0.970461
s__Alistipes_sp_AP11	finn-b-DM_RETINOPATHY_EXMORE	DR_2	10	Inverse variance weighted (multiplicative random effects)	-0.012991	0.0314731	0.679778	-0.412766	0.944389
s__Alistipes_sp_AP11	finn-b-DM_RETINOPATHY_EXMORE	DR_2	10	Inverse variance weighted	-0.012991	0.0336886	0.699777	-0.385621	0.991048
s__Alistipes_sp_AP11	finn-b-DM_RETINOPATHY_EXMORE	DR_2	10	MR Egger	0.287218	0.152273	0.0959855	1.8862	0.973557
s__Alistipes_sp_AP11	finn-b-DM_RETINOPATHY_EXMORE	DR_2	10	Maximum likelihood	-0.0128718	0.0344137	0.70838	-0.374032	0.947014
s__Alistipes_sp_AP11	finn-b-DM_RETINOPATHY_EXMORE	DR_2	10	Weighted median	-0.0158263	0.0433997	0.715363	-0.364664	0.972901
s__Alistipes_sp_AP11	finn-b-DM_RETINOPATHY_EXMORE	DR_2	10	Weighted mode	-0.0871744	0.0799611	0.303948	-1.09021	0.970461
s__Bacteroidales_bacterium_ph8	finn-b-DM_RETINOPATHY_EXMORE	DR_2	8	Inverse variance weighted (multiplicative random effects)	-0.05901	0.0697518	0.397553	-0.846	0.944389
s__Bacteroidales_bacterium_ph8	finn-b-DM_RETINOPATHY_EXMORE	DR_2	8	Inverse variance weighted	-0.05901	0.0697518	0.397553	-0.846	0.991048
s__Bacteroidales_bacterium_ph8	finn-b-DM_RETINOPATHY_EXMORE	DR_2	8	MR Egger	0.0599705	0.337203	0.864696	0.177847	0.973557
s__Bacteroidales_bacterium_ph8	finn-b-DM_RETINOPATHY_EXMORE	DR_2	8	Maximum likelihood	-0.0626431	0.0615248	0.308594	-1.01818	0.947014
s__Bacteroidales_bacterium_ph8	finn-b-DM_RETINOPATHY_EXMORE	DR_2	8	Weighted median	-0.037075	0.0825236	0.65324	-0.449266	0.972901
s__Bacteroidales_bacterium_ph8	finn-b-DM_RETINOPATHY_EXMORE	DR_2	8	Weighted mode	-0.061174	0.132059	0.657254	-0.463234	0.970461
s__Bacteroides_caccae	finn-b-DM_RETINOPATHY_EXMORE	DR_2	9	Inverse variance weighted (multiplicative random effects)	-0.0120409	0.036404	0.740828	-0.330757	0.980677
s__Bacteroides_caccae	finn-b-DM_RETINOPATHY_EXMORE	DR_2	9	Inverse variance weighted	-0.0120409	0.0444517	0.786487	-0.270876	0.991048
s__Bacteroides_caccae	finn-b-DM_RETINOPATHY_EXMORE	DR_2	9	MR Egger	0.0710848	0.14354	0.635605	0.495227	0.973557
s__Bacteroides_caccae	finn-b-DM_RETINOPATHY_EXMORE	DR_2	9	Maximum likelihood	-0.0122266	0.0452078	0.786812	-0.270453	0.968017
s__Bacteroides_caccae	finn-b-DM_RETINOPATHY_EXMORE	DR_2	9	Weighted median	0.00711379	0.0567566	0.900256	0.125338	0.996773
s__Bacteroides_caccae	finn-b-DM_RETINOPATHY_EXMORE	DR_2	9	Weighted mode	0.027105	0.0773449	0.735055	0.350443	0.970461
s__Bacteroides_cellulosilyticus	finn-b-DM_RETINOPATHY_EXMORE	DR_2	11	Inverse variance weighted (multiplicative random effects)	0.0273605	0.0401436	0.495513	0.681566	0.944389
s__Bacteroides_cellulosilyticus	finn-b-DM_RETINOPATHY_EXMORE	DR_2	11	Inverse variance weighted	0.0273605	0.0401436	0.495513	0.681566	0.991048
s__Bacteroides_cellulosilyticus	finn-b-DM_RETINOPATHY_EXMORE	DR_2	11	MR Egger	0.380097	0.148608	0.0308021	2.55772	0.973557
s__Bacteroides_cellulosilyticus	finn-b-DM_RETINOPATHY_EXMORE	DR_2	11	Maximum likelihood	0.0284726	0.0358782	0.427434	0.793589	0.947014
s__Bacteroides_cellulosilyticus	finn-b-DM_RETINOPATHY_EXMORE	DR_2	11	Weighted median	-0.00555735	0.0553821	0.92007	-0.100346	0.996773
s__Bacteroides_cellulosilyticus	finn-b-DM_RETINOPATHY_EXMORE	DR_2	11	Weighted mode	-0.0769454	0.0975892	0.448714	-0.788462	0.970461
s__Bacteroides_clarus	finn-b-DM_RETINOPATHY_EXMORE	DR_2	9	Inverse variance weighted (multiplicative random effects)	-0.0131211	0.0223911	0.557877	-0.585998	0.944389
s__Bacteroides_clarus	finn-b-DM_RETINOPATHY_EXMORE	DR_2	9	Inverse variance weighted	-0.0131211	0.0266117	0.621971	-0.493059	0.991048
s__Bacteroides_clarus	finn-b-DM_RETINOPATHY_EXMORE	DR_2	9	MR Egger	0.16053	0.120602	0.224878	1.33108	0.973557
s__Bacteroides_clarus	finn-b-DM_RETINOPATHY_EXMORE	DR_2	9	Maximum likelihood	-0.0135198	0.0270249	0.616883	-0.500272	0.947014
s__Bacteroides_clarus	finn-b-DM_RETINOPATHY_EXMORE	DR_2	9	Weighted median	-0.0246228	0.0362793	0.497328	-0.6787	0.972901
s__Bacteroides_clarus	finn-b-DM_RETINOPATHY_EXMORE	DR_2	9	Weighted mode	-0.0400507	0.0564937	0.498497	-0.708941	0.970461
s__Bacteroides_coprocola	finn-b-DM_RETINOPATHY_EXMORE	DR_2	4	Inverse variance weighted (multiplicative random effects)	0.062661	0.0382159	0.101077	1.63966	0.747245
s__Bacteroides_coprocola	finn-b-DM_RETINOPATHY_EXMORE	DR_2	4	Inverse variance weighted	0.062661	0.0382159	0.101077	1.63966	0.991048
s__Bacteroides_coprocola	finn-b-DM_RETINOPATHY_EXMORE	DR_2	4	MR Egger	0.105431	0.173793	0.605777	0.606645	0.973557
s__Bacteroides_coprocola	finn-b-DM_RETINOPATHY_EXMORE	DR_2	4	Maximum likelihood	0.065442	0.0374601	0.0806405	1.74698	0.813407
s__Bacteroides_coprocola	finn-b-DM_RETINOPATHY_EXMORE	DR_2	4	Weighted median	0.0373706	0.048269	0.438803	0.774216	0.972901
s__Bacteroides_coprocola	finn-b-DM_RETINOPATHY_EXMORE	DR_2	4	Weighted mode	0.0148271	0.0691039	0.843865	0.214563	0.970461
s__Bacteroides_dorei	finn-b-DM_RETINOPATHY_EXMORE	DR_2	16	Inverse variance weighted (multiplicative random effects)	0.0251807	0.0462	0.585727	0.545038	0.944389
s__Bacteroides_dorei	finn-b-DM_RETINOPATHY_EXMORE	DR_2	16	Inverse variance weighted	0.0251807	0.0462	0.585727	0.545038	0.991048
s__Bacteroides_dorei	finn-b-DM_RETINOPATHY_EXMORE	DR_2	16	MR Egger	-0.059118	0.260111	0.823492	-0.22728	0.973557
s__Bacteroides_dorei	finn-b-DM_RETINOPATHY_EXMORE	DR_2	16	Maximum likelihood	0.0269758	0.0428156	0.528665	0.630046	0.947014
s__Bacteroides_dorei	finn-b-DM_RETINOPATHY_EXMORE	DR_2	16	Weighted median	-0.00714539	0.0620813	0.908368	-0.115097	0.996773
s__Bacteroides_dorei	finn-b-DM_RETINOPATHY_EXMORE	DR_2	16	Weighted mode	-0.0378783	0.103366	0.719147	-0.36645	0.970461
s__Bacteroides_eggerthii	finn-b-DM_RETINOPATHY_EXMORE	DR_2	7	Inverse variance weighted (multiplicative random effects)	0.0536273	0.0283002	0.0581	1.89494	0.546668
s__Bacteroides_eggerthii	finn-b-DM_RETINOPATHY_EXMORE	DR_2	7	Inverse variance weighted	0.0536273	0.0389629	0.168708	1.37637	0.991048
s__Bacteroides_eggerthii	finn-b-DM_RETINOPATHY_EXMORE	DR_2	7	MR Egger	0.0246124	0.126947	0.853901	0.193879	0.973557
s__Bacteroides_eggerthii	finn-b-DM_RETINOPATHY_EXMORE	DR_2	7	Maximum likelihood	0.0547351	0.0396551	0.1675	1.38028	0.846979
s__Bacteroides_eggerthii	finn-b-DM_RETINOPATHY_EXMORE	DR_2	7	Weighted median	0.0261312	0.0513236	0.61065	0.509145	0.972901
s__Bacteroides_eggerthii	finn-b-DM_RETINOPATHY_EXMORE	DR_2	7	Weighted mode	0.0325212	0.0703361	0.660109	0.462369	0.970461
s__Bacteroides_faecis	finn-b-DM_RETINOPATHY_EXMORE	DR_2	14	Inverse variance weighted (multiplicative random effects)	-0.0335255	0.0181052	0.0640682	-1.85171	0.552588
s__Bacteroides_faecis	finn-b-DM_RETINOPATHY_EXMORE	DR_2	14	Inverse variance weighted	-0.0335255	0.0192562	0.0816795	-1.74102	0.991048
s__Bacteroides_faecis	finn-b-DM_RETINOPATHY_EXMORE	DR_2	14	MR Egger	-0.0786746	0.0733253	0.304396	-1.07295	0.973557
s__Bacteroides_faecis	finn-b-DM_RETINOPATHY_EXMORE	DR_2	14	Maximum likelihood	-0.0332907	0.0197459	0.0918036	-1.68596	0.813407
s__Bacteroides_faecis	finn-b-DM_RETINOPATHY_EXMORE	DR_2	14	Weighted median	-0.0628728	0.0257199	0.0145045	-2.44452	0.972901
s__Bacteroides_faecis	finn-b-DM_RETINOPATHY_EXMORE	DR_2	14	Weighted mode	-0.0743808	0.0409283	0.0922776	-1.81735	0.970461
s__Bacteroides_finegoldii	finn-b-DM_RETINOPATHY_EXMORE	DR_2	18	Inverse variance weighted (multiplicative random effects)	-0.0168246	0.0250454	0.501734	-0.671764	0.944389
s__Bacteroides_finegoldii	finn-b-DM_RETINOPATHY_EXMORE	DR_2	18	Inverse variance weighted	-0.0168246	0.0250454	0.501734	-0.671764	0.991048
s__Bacteroides_finegoldii	finn-b-DM_RETINOPATHY_EXMORE	DR_2	18	MR Egger	0.125235	0.0851617	0.160802	1.47056	0.973557
s__Bacteroides_finegoldii	finn-b-DM_RETINOPATHY_EXMORE	DR_2	18	Maximum likelihood	-0.0170832	0.0206617	0.408346	-0.826807	0.947014
s__Bacteroides_finegoldii	finn-b-DM_RETINOPATHY_EXMORE	DR_2	18	Weighted median	0.00884741	0.0299575	0.76774	0.295332	0.972901
s__Bacteroides_finegoldii	finn-b-DM_RETINOPATHY_EXMORE	DR_2	18	Weighted mode	0.0167512	0.0503545	0.743453	0.332666	0.970461
s__Bacteroides_fragilis	finn-b-DM_RETINOPATHY_EXMORE	DR_2	15	Inverse variance weighted (multiplicative random effects)	-0.0120987	0.0346506	0.726968	-0.349162	0.980677
s__Bacteroides_fragilis	finn-b-DM_RETINOPATHY_EXMORE	DR_2	15	Inverse variance weighted	-0.0120987	0.0346506	0.726968	-0.349162	0.991048
s__Bacteroides_fragilis	finn-b-DM_RETINOPATHY_EXMORE	DR_2	15	MR Egger	-0.0348895	0.152515	0.822613	-0.228762	0.973557
s__Bacteroides_fragilis	finn-b-DM_RETINOPATHY_EXMORE	DR_2	15	Maximum likelihood	-0.0120187	0.0298326	0.687043	-0.402871	0.947014
s__Bacteroides_fragilis	finn-b-DM_RETINOPATHY_EXMORE	DR_2	15	Weighted median	0.0375408	0.0392548	0.338902	0.956336	0.972901
s__Bacteroides_fragilis	finn-b-DM_RETINOPATHY_EXMORE	DR_2	15	Weighted mode	0.0426616	0.0601231	0.48962	0.709571	0.970461
s__Bacteroides_intestinalis	finn-b-DM_RETINOPATHY_EXMORE	DR_2	3	Inverse variance weighted (fixed effects)	0.0482876	0.0461334	0.29524	1.0467	0.944389
s__Bacteroides_intestinalis	finn-b-DM_RETINOPATHY_EXMORE	DR_2	3	Inverse variance weighted	0.0482876	0.0461334	0.29524	1.0467	0.991048
s__Bacteroides_intestinalis	finn-b-DM_RETINOPATHY_EXMORE	DR_2	3	MR Egger	-0.0749834	0.228098	0.797807	-0.328733	0.973557
s__Bacteroides_intestinalis	finn-b-DM_RETINOPATHY_EXMORE	DR_2	3	Maximum likelihood	0.0487614	0.046702	0.29644	1.0441	0.947014
s__Bacteroides_intestinalis	finn-b-DM_RETINOPATHY_EXMORE	DR_2	3	Weighted median	0.0367649	0.0562683	0.513507	0.653386	0.972901
s__Bacteroides_intestinalis	finn-b-DM_RETINOPATHY_EXMORE	DR_2	3	Weighted mode	0.0183436	0.0684125	0.81372	0.268132	0.970461
s__Bacteroides_massiliensis	finn-b-DM_RETINOPATHY_EXMORE	DR_2	6	Inverse variance weighted (multiplicative random effects)	0.110757	0.0580124	0.0562381	1.90919	0.546668
s__Bacteroides_massiliensis	finn-b-DM_RETINOPATHY_EXMORE	DR_2	6	Inverse variance weighted	0.110757	0.0580124	0.0562381	1.90919	0.87818
s__Bacteroides_massiliensis	finn-b-DM_RETINOPATHY_EXMORE	DR_2	6	MR Egger	-0.289185	0.241805	0.297764	-1.19595	0.973557
s__Bacteroides_massiliensis	finn-b-DM_RETINOPATHY_EXMORE	DR_2	6	Maximum likelihood	0.114813	0.0519009	0.0269553	2.21216	0.421043
s__Bacteroides_massiliensis	finn-b-DM_RETINOPATHY_EXMORE	DR_2	6	Weighted median	0.145198	0.06506	0.0256309	2.23176	0.972901
s__Bacteroides_massiliensis	finn-b-DM_RETINOPATHY_EXMORE	DR_2	6	Weighted mode	0.184632	0.0894353	0.0939036	2.06442	0.970461
s__Bacteroides_nordii	finn-b-DM_RETINOPATHY_EXMORE	DR_2	1	Wald ratio	-0.00192017	0.0481789	0.968209	-0.0398551	0.990787
s__Bacteroides_ovatus	finn-b-DM_RETINOPATHY_EXMORE	DR_2	15	Inverse variance weighted (multiplicative random effects)	-0.0224453	0.0323161	0.487334	-0.694555	0.944389
s__Bacteroides_ovatus	finn-b-DM_RETINOPATHY_EXMORE	DR_2	15	Inverse variance weighted	-0.0224453	0.0396683	0.571513	-0.565825	0.991048
s__Bacteroides_ovatus	finn-b-DM_RETINOPATHY_EXMORE	DR_2	15	MR Egger	0.199896	0.163769	0.243918	1.22059	0.973557
s__Bacteroides_ovatus	finn-b-DM_RETINOPATHY_EXMORE	DR_2	15	Maximum likelihood	-0.0223901	0.0402701	0.578213	-0.555997	0.947014
s__Bacteroides_ovatus	finn-b-DM_RETINOPATHY_EXMORE	DR_2	15	Weighted median	-0.0156685	0.0527942	0.766631	-0.296785	0.972901
s__Bacteroides_ovatus	finn-b-DM_RETINOPATHY_EXMORE	DR_2	15	Weighted mode	-0.0140367	0.0844273	0.870331	-0.166258	0.970461
s__Bacteroides_plebeius	finn-b-DM_RETINOPATHY_EXMORE	DR_2	7	Inverse variance weighted (multiplicative random effects)	-0.0017268	0.0332024	0.958522	-0.0520082	0.990787
s__Bacteroides_plebeius	finn-b-DM_RETINOPATHY_EXMORE	DR_2	7	Inverse variance weighted	-0.0017268	0.0332024	0.958522	-0.0520082	0.993623
s__Bacteroides_plebeius	finn-b-DM_RETINOPATHY_EXMORE	DR_2	7	MR Egger	-0.290762	0.134323	0.0827003	-2.16465	0.973557
s__Bacteroides_plebeius	finn-b-DM_RETINOPATHY_EXMORE	DR_2	7	Maximum likelihood	-0.00182555	0.0310031	0.953045	-0.0588829	0.98994
s__Bacteroides_plebeius	finn-b-DM_RETINOPATHY_EXMORE	DR_2	7	Weighted median	-0.0360473	0.041132	0.380822	-0.876383	0.972901
s__Bacteroides_plebeius	finn-b-DM_RETINOPATHY_EXMORE	DR_2	7	Weighted mode	-0.0404687	0.0617846	0.536758	-0.654996	0.970461
s__Bacteroides_salyersiae	finn-b-DM_RETINOPATHY_EXMORE	DR_2	11	Inverse variance weighted (multiplicative random effects)	-0.0489725	0.0197065	0.0129518	-2.48509	0.243729
s__Bacteroides_salyersiae	finn-b-DM_RETINOPATHY_EXMORE	DR_2	11	Inverse variance weighted	-0.0489725	0.0219857	0.0259158	-2.22747	0.849325
s__Bacteroides_salyersiae	finn-b-DM_RETINOPATHY_EXMORE	DR_2	11	MR Egger	-0.0916022	0.0883011	0.326624	-1.03738	0.973557
s__Bacteroides_salyersiae	finn-b-DM_RETINOPATHY_EXMORE	DR_2	11	Maximum likelihood	-0.0499883	0.0225982	0.0269633	-2.21205	0.421043
s__Bacteroides_salyersiae	finn-b-DM_RETINOPATHY_EXMORE	DR_2	11	Weighted median	-0.0378902	0.0300404	0.207198	-1.26131	0.972901
s__Bacteroides_salyersiae	finn-b-DM_RETINOPATHY_EXMORE	DR_2	11	Weighted mode	-0.0383654	0.0403635	0.364267	-0.950496	0.970461
s__Bacteroides_stercoris	finn-b-DM_RETINOPATHY_EXMORE	DR_2	7	Inverse variance weighted (multiplicative random effects)	0.0522131	0.0608918	0.391183	0.857474	0.944389
s__Bacteroides_stercoris	finn-b-DM_RETINOPATHY_EXMORE	DR_2	7	Inverse variance weighted	0.0522131	0.0608918	0.391183	0.857474	0.991048
s__Bacteroides_stercoris	finn-b-DM_RETINOPATHY_EXMORE	DR_2	7	MR Egger	-0.179413	0.630279	0.787321	-0.284656	0.973557
s__Bacteroides_stercoris	finn-b-DM_RETINOPATHY_EXMORE	DR_2	7	Maximum likelihood	0.0551496	0.0558715	0.323604	0.987079	0.947014
s__Bacteroides_stercoris	finn-b-DM_RETINOPATHY_EXMORE	DR_2	7	Weighted median	0.0505813	0.076508	0.508532	0.661125	0.972901
s__Bacteroides_stercoris	finn-b-DM_RETINOPATHY_EXMORE	DR_2	7	Weighted mode	0.107265	0.126836	0.43015	0.845698	0.970461
s__Bacteroides_thetaiotaomicron	finn-b-DM_RETINOPATHY_EXMORE	DR_2	8	Inverse variance weighted (multiplicative random effects)	-0.0184103	0.0435858	0.672739	-0.422392	0.944389
s__Bacteroides_thetaiotaomicron	finn-b-DM_RETINOPATHY_EXMORE	DR_2	8	Inverse variance weighted	-0.0184103	0.053039	0.72851	-0.347108	0.991048
s__Bacteroides_thetaiotaomicron	finn-b-DM_RETINOPATHY_EXMORE	DR_2	8	MR Egger	-0.092628	0.214542	0.681008	-0.431748	0.973557
s__Bacteroides_thetaiotaomicron	finn-b-DM_RETINOPATHY_EXMORE	DR_2	8	Maximum likelihood	-0.0187544	0.0536604	0.726713	-0.349501	0.947014
s__Bacteroides_thetaiotaomicron	finn-b-DM_RETINOPATHY_EXMORE	DR_2	8	Weighted median	-0.0396315	0.0665519	0.551511	-0.595497	0.972901
s__Bacteroides_thetaiotaomicron	finn-b-DM_RETINOPATHY_EXMORE	DR_2	8	Weighted mode	-0.085106	0.099271	0.419654	-0.857309	0.970461
s__Bacteroides_uniformis	finn-b-DM_RETINOPATHY_EXMORE	DR_2	8	Inverse variance weighted (multiplicative random effects)	0.0497618	0.0594754	0.402774	0.836677	0.944389
s__Bacteroides_uniformis	finn-b-DM_RETINOPATHY_EXMORE	DR_2	8	Inverse variance weighted	0.0497618	0.0625817	0.426527	0.795149	0.991048
s__Bacteroides_uniformis	finn-b-DM_RETINOPATHY_EXMORE	DR_2	8	MR Egger	-0.233417	0.262983	0.408935	-0.887577	0.973557
s__Bacteroides_uniformis	finn-b-DM_RETINOPATHY_EXMORE	DR_2	8	Maximum likelihood	0.0522759	0.0644312	0.417168	0.811344	0.947014
s__Bacteroides_uniformis	finn-b-DM_RETINOPATHY_EXMORE	DR_2	8	Weighted median	0.0704473	0.0840722	0.402066	0.837938	0.972901
s__Bacteroides_uniformis	finn-b-DM_RETINOPATHY_EXMORE	DR_2	8	Weighted mode	0.0757675	0.129145	0.575837	0.586688	0.970461
s__Bacteroides_vulgatus	finn-b-DM_RETINOPATHY_EXMORE	DR_2	8	Inverse variance weighted (multiplicative random effects)	-0.00373621	0.0667725	0.955378	-0.0559543	0.990787
s__Bacteroides_vulgatus	finn-b-DM_RETINOPATHY_EXMORE	DR_2	8	Inverse variance weighted	-0.00373621	0.0667725	0.955378	-0.0559543	0.993623
s__Bacteroides_vulgatus	finn-b-DM_RETINOPATHY_EXMORE	DR_2	8	MR Egger	-0.10446	0.28885	0.730015	-0.36164	0.973557
s__Bacteroides_vulgatus	finn-b-DM_RETINOPATHY_EXMORE	DR_2	8	Maximum likelihood	-0.00398773	0.0604046	0.947364	-0.0660169	0.98994
s__Bacteroides_vulgatus	finn-b-DM_RETINOPATHY_EXMORE	DR_2	8	Weighted median	-0.00239727	0.0837495	0.977164	-0.0286243	0.997005
s__Bacteroides_vulgatus	finn-b-DM_RETINOPATHY_EXMORE	DR_2	8	Weighted mode	-0.0903691	0.11718	0.465819	-0.771199	0.970461
s__Bacteroides_xylanisolvens	finn-b-DM_RETINOPATHY_EXMORE	DR_2	13	Inverse variance weighted (multiplicative random effects)	0.000565455	0.0316077	0.985727	0.0178898	0.990787
s__Bacteroides_xylanisolvens	finn-b-DM_RETINOPATHY_EXMORE	DR_2	13	Inverse variance weighted	0.000565455	0.040024	0.988728	0.0141279	0.993623
s__Bacteroides_xylanisolvens	finn-b-DM_RETINOPATHY_EXMORE	DR_2	13	MR Egger	0.140769	0.134108	0.316382	1.04968	0.973557
s__Bacteroides_xylanisolvens	finn-b-DM_RETINOPATHY_EXMORE	DR_2	13	Maximum likelihood	0.00059164	0.0405724	0.988365	0.0145823	0.993258
s__Bacteroides_xylanisolvens	finn-b-DM_RETINOPATHY_EXMORE	DR_2	13	Weighted median	-0.0178463	0.0514378	0.728629	-0.346949	0.972901
s__Bacteroides_xylanisolvens	finn-b-DM_RETINOPATHY_EXMORE	DR_2	13	Weighted mode	-0.0483887	0.0872022	0.589155	-0.554902	0.970461
s__Barnesiella_intestinihominis	finn-b-DM_RETINOPATHY_EXMORE	DR_2	15	Inverse variance weighted (multiplicative random effects)	-0.0283069	0.0402204	0.481561	-0.703794	0.944389
s__Barnesiella_intestinihominis	finn-b-DM_RETINOPATHY_EXMORE	DR_2	15	Inverse variance weighted	-0.0283069	0.0409126	0.489008	-0.691887	0.991048
s__Barnesiella_intestinihominis	finn-b-DM_RETINOPATHY_EXMORE	DR_2	15	MR Egger	0.190837	0.150258	0.226325	1.27006	0.973557
s__Barnesiella_intestinihominis	finn-b-DM_RETINOPATHY_EXMORE	DR_2	15	Maximum likelihood	-0.0275385	0.041861	0.510631	-0.657855	0.947014
s__Barnesiella_intestinihominis	finn-b-DM_RETINOPATHY_EXMORE	DR_2	15	Weighted median	-0.041573	0.0546028	0.446435	-0.761372	0.972901
s__Barnesiella_intestinihominis	finn-b-DM_RETINOPATHY_EXMORE	DR_2	15	Weighted mode	-0.0516736	0.0996512	0.612176	-0.518545	0.970461
s__Bifidobacterium_adolescentis	finn-b-DM_RETINOPATHY_EXMORE	DR_2	11	Inverse variance weighted (multiplicative random effects)	0.00360098	0.0477511	0.939887	0.0754115	0.990787
s__Bifidobacterium_adolescentis	finn-b-DM_RETINOPATHY_EXMORE	DR_2	11	Inverse variance weighted	0.00360098	0.0477511	0.939887	0.0754115	0.993623
s__Bifidobacterium_adolescentis	finn-b-DM_RETINOPATHY_EXMORE	DR_2	11	MR Egger	-0.0468725	0.188558	0.809263	-0.248583	0.973557
s__Bifidobacterium_adolescentis	finn-b-DM_RETINOPATHY_EXMORE	DR_2	11	Maximum likelihood	0.00382965	0.0421095	0.927536	0.0909452	0.98994
s__Bifidobacterium_adolescentis	finn-b-DM_RETINOPATHY_EXMORE	DR_2	11	Weighted median	0.046711	0.0591999	0.430089	0.789039	0.972901
[truncated: 1,635 more rows]

## Sheet: Supplementary Table 4
8 Gut Microbes Passed the FDR Correction Sensitivity Analyses
id.exposure	id.outcome	Diabetic Retinopathy	nsnp	method	b	se	pval	Q	Q_df	Q_pval	plt_egger_intercept	plt_pval	mr_presso_beta	mr_presso_sd	mr_presso_P.value	GlobalTest_Pval	Heterogeneity_I2
g__Collinsella	finn-b-H7_RETINOPATHYDIAB	DR_1	8	Inverse variance weighted (multiplicative random effects)	0.22615	0.0993654	0.0228493	6.39564	7	0.494384	-0.011266	0.865381	0.22615	0.0993654	0.0569759	0.556	0
	finn-b-DM_RETINOPATHY_EXMORE	DR_2	8	Inverse variance weighted (multiplicative random effects)	0.18203	0.0479315	0.000146042	5.42005	7	0.608844	-0.0169448	0.62001	0.18203	0.0479315	0.00673489	0.631	0
	finn-b-DM_RETINOPATHY	DR_3	8	Inverse variance weighted (multiplicative random effects)	0.167432	0.0516886	0.00119846	6.59139	7	0.472626	-0.0123477	0.719989	0.167432	0.0516886	0.0142679	0.551	0
g__Burkholderiales_noname	finn-b-H7_RETINOPATHYDIAB	DR_1	12	Inverse variance weighted (multiplicative random effects)	-0.076291	0.0571705	0.182057	9.93713	11	0.536051	0.0276834	0.591265	-0.076291	0.0571705	0.209023	0.558	0
	finn-b-DM_RETINOPATHY_EXMORE	DR_2	12	Inverse variance weighted (multiplicative random effects)	-0.0745968	0.0210534	0.000395281	4.91061	11	0.935418	0.00178687	0.946903	-0.0745968	0.0210534	0.00460663	0.942	0
	finn-b-DM_RETINOPATHY	DR_3	12	Inverse variance weighted (multiplicative random effects)	-0.0700153	0.0212843	0.00100355	5.24725	11	0.918603	-0.00277534	0.915736	-0.0700153	0.0212843	0.00721076	0.916	0
f__Burkholderiales_noname	finn-b-H7_RETINOPATHYDIAB	DR_1	12	Inverse variance weighted (multiplicative random effects)	-0.0761673	0.0571614	0.182697	9.94118	11	0.535686	0.0272833	0.596711	-0.0761673	0.0571614	0.209642	0.513	0
	finn-b-DM_RETINOPATHY_EXMORE	DR_2	12	Inverse variance weighted (multiplicative random effects)	-0.0745677	0.0210463	0.000395565	4.91089	11	0.935405	0.00178486	0.946985	-0.0745677	0.0210463	0.00460816	0.942	0
	finn-b-DM_RETINOPATHY	DR_3	12	Inverse variance weighted (multiplicative random effects)	-0.0699804	0.0212794	0.0010067	5.24864	11	0.918529	-0.00281531	0.914563	-0.0699804	0.0212794	0.00722203	0.923	0
s__Burkholderiales_bacterium_1_1_47	finn-b-H7_RETINOPATHYDIAB	DR_1	12	Inverse variance weighted (multiplicative random effects)	-0.0760181	0.0572099	0.183928	9.94893	11	0.534987	0.0263579	0.60848	-0.0760181	0.0572099	0.210833	0.498	0
	finn-b-DM_RETINOPATHY_EXMORE	DR_2	12	Inverse variance weighted (multiplicative random effects)	-0.0745905	0.0210599	0.000397378	4.91267	11	0.935322	0.00170813	0.94918	-0.0745905	0.0210599	0.00461794	0.945	0
	finn-b-DM_RETINOPATHY	DR_3	12	Inverse variance weighted (multiplicative random effects)	-0.0700137	0.0212887	0.00100626	5.24845	11	0.91854	-0.00281773	0.914355	-0.0700137	0.0212887	0.00722048	0.928	0
s__Collinsella_aerofaciens	finn-b-H7_RETINOPATHYDIAB	DR_1	11	Inverse variance weighted (multiplicative random effects)	0.218453	0.0570594	0.000128912	4.23921	10	0.935911	0.0683647	0.144223	0.218453	0.0570594	0.00332686	0.923	0
	finn-b-DM_RETINOPATHY_EXMORE	DR_2	11	Inverse variance weighted (multiplicative random effects)	0.0823911	0.0408347	0.0436256	7.88696	10	0.639878	0.0392129	0.114581	0.0823911	0.0408347	0.0712568	0.681	0
	finn-b-DM_RETINOPATHY	DR_3	11	Inverse variance weighted (multiplicative random effects)	0.0659506	0.0397706	0.0972618	7.83701	10	0.644754	0.0375705	0.120801	0.0659506	0.0397706	0.128253	0.65	0
s__Streptococcus_salivarius	finn-b-H7_RETINOPATHYDIAB	DR_1	1	Wald ratio	-0.455726	0.132427	0.000578839	NA	NA	NA	NA	NA	NA	NA	NA	NA	NA
	finn-b-DM_RETINOPATHY_EXMORE	DR_2	1	Wald ratio	-0.100615	0.0695426	0.147951	NA	NA	NA	NA	NA	NA	NA	NA	NA	NA
	finn-b-DM_RETINOPATHY	DR_3	1	Wald ratio	-0.110972	0.0676931	0.101142	NA	NA	NA	NA	NA	NA	NA	NA	NA	NA
s__Bacteroides_faecis	finn-b-H7_RETINOPATHYDIAB	DR_1	14	Inverse variance weighted (multiplicative random effects)	-0.089211	0.0214541	3.20724e-05	4.43492	13	0.985624	-0.0119792	0.712827	-0.089211	0.0214541	0.00112381	0.986	0
	finn-b-DM_RETINOPATHY_EXMORE	DR_2	14	Inverse variance weighted (multiplicative random effects)	-0.0335255	0.0181052	0.0640682	11.4924	13	0.569644	0.0106331	0.535375	-0.0335255	0.0181052	0.08691	0.579	0
	finn-b-DM_RETINOPATHY	DR_3	14	Inverse variance weighted (multiplicative random effects)	-0.0332579	0.0176316	0.059259	11.4134	13	0.576227	0.00757518	0.649783	-0.0332579	0.0176316	0.0817964	0.625	0
s__Ruminococcus_torques	finn-b-H7_RETINOPATHYDIAB	DR_1	7	Inverse variance weighted (multiplicative random effects)	-0.29848	0.0669513	8.26649e-06	3.17788	6	0.786213	-0.0644369	0.336085	-0.29848	0.0669513	0.00429144	0.823	0
	finn-b-DM_RETINOPATHY_EXMORE	DR_2	7	Inverse variance weighted (multiplicative random effects)	-0.0151623	0.052383	0.772236	7.07436	6	0.314025	-0.019945	0.610893	-0.0151623	0.052383	0.781977	0.348	0.151867
	finn-b-DM_RETINOPATHY	DR_3	7	Inverse variance weighted (multiplicative random effects)	-0.00886658	0.0502876	0.860045	6.83638	6	0.336244	-0.0296691	0.419829	-0.00886658	0.0502876	0.865845	0.345	0.122342
Q - the Cochran's Q statistic that tests for heterogeneity in the causal effect estimates across genetic variants
Q_df - the degrees of freedom associated with the Q statistic
Q_pval - the p-value associated with the null hypothesis of no heterogeneity
plt_egger_intercept - the Egger's intercept that tests for directional pleiotropy
plt_pval - the p-value associated with the Egger's intercept test
mr_presso_beta - The MR estimate for the causal effect of the exposure on the outcome
mr_presso_sd - The standard error of the MR estimate
mr_presso_P-value - The p-value associated with the MR estimate
GlobalTest_Pval - The p-value associated with the global test for heterogeneity and distortion
Outlier_nsnps - The number of SNPs identified as potential outliers
Outlier_corrected_beta - The MR estimate for the causal effect of the exposure on the outcome after correcting for outlier SNPs
Outlier_corrected_sd - The standard error of the corrected MR estimate
Outlier_corrected_P-value - The p-value associated with the corrected MR estimate
Distortion_P_value - The p-value associated with the distortion test, which tests for the presence of SNPs that have a pleiotropic effect on the exposure and outcome

## Sheet: Supplementary Table 5
Risk Factors Selected from Literature Reviews
Data	Phenotype	Year	ncase	ncontrol	Sample size	SNPs	Code	Build	Population	Source
ukb-b-14057	hypertension	2018	119731	343202	462933	9851867	Hypertension	HG19/GRCh37	European	IEU OpenGWAS project
ieu-b-109	HDL cholesterol	2020			403943	12321875	HDL	HG19/GRCh37	European	IEU OpenGWAS project
ieu-b-38	systolic blood pressure	2018			757601	7088083	SBP	HG19/GRCh37	European	IEU OpenGWAS project
ieu-b-110	LDL cholesterol	2020			440546	12321875	LDL	HG19/GRCh37	European	IEU OpenGWAS project
ebi-a-GCST90011995	Vascular endothelial growth factor levels	2020			21758	12717927	VEGF	HG19/GRCh37	European	IEU OpenGWAS project
ieu-b-111	triglycerides	2020			441016	12321875	TG	HG19/GRCh37	European	IEU OpenGWAS project
ieu-b-39	diastolic blood pressure	2018			757601	7160619	DBP	HG19/GRCh37	European	IEU OpenGWAS project
ukb-b-10912	high cholesterol	2018	56753	406180	462933	9851867	High.cholesterol	HG19/GRCh37	European	IEU OpenGWAS project
prot-b-40	nerve growth factor	2018			3394	5270646	NGF	HG19/GRCh37	European	IEU OpenGWAS project
met-d-VLDL-C	VLDL cholesterol	2020			115078	12321875	VLDL	HG19/GRCh37	European	IEU OpenGWAS project
ieu-b-4764	C-reactive protein	2021			61308	8036590	CRP	HG19/GRCh37	European	IEU OpenGWAS project
ukb-b-12651	Pure hypercholesterolaemia	2018	22622	440388	463010	9851867	Hypercholesterolaemia	HG19/GRCh37	European	IEU OpenGWAS project
prot-a-409	C-C motif chemokine 5	2018			3301	10534735	CCL5	HG19/GRCh37	European	IEU OpenGWAS project
prot-c-3722_49_2	TNF-a	2019			990	501428	TNFa	HG19/GRCh37	European	IEU OpenGWAS project
bmi	Body mass index	2018			806834	27381303	BMI	HG19/GRCh37	European	https://doi.org/10.5281/zenodo.1251813
FI	fasting insulin	2021			199805	32635793	FI	HG19/GRCh37	European	https://magicinvestigators.org/downloads/
FG	fasting glucose	2021			199805	34064007	FG	HG19/GRCh37	European	https://magicinvestigators.org/downloads/
HbA1c	glycated haemoglobin	2021			194177	33811880	HbA1c	HG19/GRCh37	European	https://magicinvestigators.org/downloads/
2hGlu	2h-glucose post-challenge	2021			199805	30098705	2hGlu	HG19/GRCh37	European	https://magicinvestigators.org/downloads/
IL-6	interleukin-6	2020			21758	12408359	IL6	HG19/GRCh37	European	https://doi.org/10.5281/zenodo.2615265
IL-8	interleukin-8	2020			21758	13403220	IL8	HG19/GRCh37	European	https://doi.org/10.5281/zenodo.2615265
IL-16	interleukin-16	2020			21758	13794483	IL16	HG19/GRCh37	European	https://doi.org/10.5281/zenodo.2615265

## Sheet: Supplementary Table 6
MR Results : Risk Factors as Exposure and Diabetic Retinopathy as Outcome method adjusted for IV numbers (IV = 1: Wald’s ratio method , 1 < IV <=3: the inverse variance weighting (IVW) method in fixed-effect framework , IV > 3: the inverse variance weighting (IVW) method in a multiplicative random-effect meta-analysis framework). b - causal effect size estimate; se - standard error (se); pval - P…
id.exposure	riskid	id.outcome	DR	nsnp	method	b	se	pval	Zscore	FDR
FI	FI	finn-b-H7-RETINOPATHYDIAB	DR_1	186	Inverse variance weighted (multiplicative random effects)	0.920249	0.250115	0.000233868	3.67931	0.00128627
ukb-b-14057	Hypertension	finn-b-H7-RETINOPATHYDIAB	DR_1	1276	Inverse variance weighted (multiplicative random effects)	0.759897	0.222556	0.000639189	3.41442	0.00281243
IL16	IL16	finn-b-H7-RETINOPATHYDIAB	DR_1	41	Inverse variance weighted (multiplicative random effects)	-0.125709	0.0417016	0.00257404	-3.0145	0.00943816
ieu-b-110	LDL	finn-b-H7-RETINOPATHYDIAB	DR_1	1304	Inverse variance weighted (multiplicative random effects)	-0.169673	0.0630803	0.00714953	-2.6898	0.02247
ieu-b-38	SBP	finn-b-H7-RETINOPATHYDIAB	DR_1	2914	Inverse variance weighted (multiplicative random effects)	0.0075591	0.00328102	0.0212289	2.30389	0.0583794
ieu-b-111	TG	finn-b-H7-RETINOPATHYDIAB	DR_1	2358	Inverse variance weighted (multiplicative random effects)	0.122081	0.0550442	0.0265638	2.21787	0.0649337
2hGlu	2hGlu	finn-b-H7-RETINOPATHYDIAB	DR_1	79	Inverse variance weighted (multiplicative random effects)	0.147489	0.0713649	0.0387639	2.06668	0.0852807
met-d-VLDL-C	VLDL	finn-b-H7-RETINOPATHYDIAB	DR_1	404	Inverse variance weighted (multiplicative random effects)	-0.165234	0.0883384	0.0614193	-1.87046	0.122839
HbA1c	HbA1c	finn-b-H7-RETINOPATHYDIAB	DR_1	400	Inverse variance weighted (multiplicative random effects)	0.375502	0.255558	0.141741	1.46934	0.259859
IL-8	IL8	finn-b-H7-RETINOPATHYDIAB	DR_1	35	Inverse variance weighted (multiplicative random effects)	0.131289	0.0920073	0.153596	1.42694	0.259931
ebi-a-GCST90011995	VEGF	finn-b-H7-RETINOPATHYDIAB	DR_1	49	Inverse variance weighted (multiplicative random effects)	-0.0484838	0.0369853	0.189894	-1.31089	0.298405
ieu-b-39	DBP	finn-b-H7-RETINOPATHYDIAB	DR_1	3108	Inverse variance weighted (multiplicative random effects)	0.00576396	0.00572879	0.314349	1.00614	0.461046
IL-6	IL6	finn-b-H7-RETINOPATHYDIAB	DR_1	32	Inverse variance weighted (multiplicative random effects)	0.198664	0.210229	0.344663	0.944992	0.473912
ukb-b-10912	High.cholesterol	finn-b-H7-RETINOPATHYDIAB	DR_1	492	Inverse variance weighted (multiplicative random effects)	-0.318674	0.400853	0.42662	-0.794988	0.552097
ukb-b-12651	Hypercholesterolaemia	finn-b-H7-RETINOPATHYDIAB	DR_1	160	Inverse variance weighted (multiplicative random effects)	0.485902	1.20272	0.686211	0.404002	0.820077
prot-c-3722-49-2	TNFa	finn-b-H7-RETINOPATHYDIAB	DR_1	4	Inverse variance weighted (multiplicative random effects)	0.0232624	0.0621642	0.708248	0.37421	0.820077
prot-b-40	NGF	finn-b-H7-RETINOPATHYDIAB	DR_1	43	Inverse variance weighted (multiplicative random effects)	0.0021612	0.00825936	0.793578	0.261667	0.872936
prot-a-409	CCL5	finn-b-H7-RETINOPATHYDIAB	DR_1	35	Inverse variance weighted (multiplicative random effects)	-0.00697878	0.0376097	0.852791	-0.185558	0.8934
ieu-b-4764	CRP	finn-b-H7-RETINOPATHYDIAB	DR_1	376	Inverse variance weighted (multiplicative random effects)	0.00597026	0.0482937	0.901613	0.123624	0.901613
FG	FG	finn-b-H7-RETINOPATHYDIAB	DR_1	335	Inverse variance weighted (multiplicative random effects)	0.574349	0.13005	1.00375e-05	4.41636	7.36085e-05
bmi	BMI	finn-b-H7-RETINOPATHYDIAB	DR_1	4476	Inverse variance weighted (multiplicative random effects)	0.454259	0.0435032	1.59473e-25	10.442	3.50841e-24
ieu-b-109	HDL	finn-b-H7-RETINOPATHYDIAB	DR_1	2829	Inverse variance weighted (multiplicative random effects)	-0.213975	0.0384439	2.60786e-08	-5.56591	2.86864e-07
FI	FI	finn-b-DM-RETINOPATHY-EXMORE	DR_2	186	Inverse variance weighted (multiplicative random effects)	0.543026	0.139944	0.000104321	3.88032	0.000286882
ieu-b-39	DBP	finn-b-DM-RETINOPATHY-EXMORE	DR_2	3108	Inverse variance weighted (multiplicative random effects)	0.0101266	0.00284311	0.000368321	3.5618	0.000900339
2hGlu	2hGlu	finn-b-DM-RETINOPATHY-EXMORE	DR_2	79	Inverse variance weighted (multiplicative random effects)	0.170387	0.0491267	0.000523726	3.46832	0.0011522
ieu-b-110	LDL	finn-b-DM-RETINOPATHY-EXMORE	DR_2	1304	Inverse variance weighted (multiplicative random effects)	-0.0958063	0.0323756	0.00308423	-2.95922	0.00616846
met-d-VLDL-C	VLDL	finn-b-DM-RETINOPATHY-EXMORE	DR_2	404	Inverse variance weighted (multiplicative random effects)	-0.0848476	0.0428509	0.0476965	-1.98006	0.0874435
prot-c-3722-49-2	TNFa	finn-b-DM-RETINOPATHY-EXMORE	DR_2	4	Inverse variance weighted (multiplicative random effects)	0.0315778	0.020994	0.132547	1.50413	0.220359
IL-8	IL8	finn-b-DM-RETINOPATHY-EXMORE	DR_2	35	Inverse variance weighted (multiplicative random effects)	0.0632568	0.0428877	0.140229	1.47494	0.220359
ieu-b-4764	CRP	finn-b-DM-RETINOPATHY-EXMORE	DR_2	376	Inverse variance weighted (multiplicative random effects)	0.0178714	0.0263159	0.497067	0.679113	0.729031
ebi-a-GCST90011995	VEGF	finn-b-DM-RETINOPATHY-EXMORE	DR_2	49	Inverse variance weighted (multiplicative random effects)	-0.00952055	0.0167706	0.570244	-0.567693	0.745017
IL-6	IL6	finn-b-DM-RETINOPATHY-EXMORE	DR_2	32	Inverse variance weighted (multiplicative random effects)	0.0536329	0.0958272	0.575695	0.559684	0.745017
prot-b-40	NGF	finn-b-DM-RETINOPATHY-EXMORE	DR_2	43	Inverse variance weighted (multiplicative random effects)	0.00163604	0.00380201	0.666971	0.430308	0.814882
IL16	IL16	finn-b-DM-RETINOPATHY-EXMORE	DR_2	41	Inverse variance weighted (multiplicative random effects)	-0.00714503	0.0189936	0.706782	-0.376181	0.814882
ukb-b-12651	Hypercholesterolaemia	finn-b-DM-RETINOPATHY-EXMORE	DR_2	160	Inverse variance weighted (multiplicative random effects)	0.221232	0.668797	0.740802	0.330791	0.814882
prot-a-409	CCL5	finn-b-DM-RETINOPATHY-EXMORE	DR_2	35	Inverse variance weighted (multiplicative random effects)	-0.00355403	0.018488	0.847558	-0.192235	0.874072
ukb-b-10912	High.cholesterol	finn-b-DM-RETINOPATHY-EXMORE	DR_2	492	Inverse variance weighted (multiplicative random effects)	-0.0318852	0.201184	0.874072	-0.158488	0.874072
ieu-b-111	TG	finn-b-DM-RETINOPATHY-EXMORE	DR_2	2358	Inverse variance weighted (multiplicative random effects)	0.133744	0.0276249	1.28904e-06	4.84144	4.72647e-06
ukb-b-14057	Hypertension	finn-b-DM-RETINOPATHY-EXMORE	DR_2	1276	Inverse variance weighted (multiplicative random effects)	0.761265	0.108764	2.57333e-12	6.99925	1.41533e-11
ieu-b-38	SBP	finn-b-DM-RETINOPATHY-EXMORE	DR_2	2915	Inverse variance weighted (multiplicative random effects)	0.00836081	0.00163305	3.05921e-07	5.11976	1.34605e-06
ieu-b-109	HDL	finn-b-DM-RETINOPATHY-EXMORE	DR_2	2829	Inverse variance weighted (multiplicative random effects)	-0.144998	0.0199078	3.254e-13	-7.28345	3.11625e-12
bmi	BMI	finn-b-DM-RETINOPATHY-EXMORE	DR_2	4475	Inverse variance weighted (multiplicative random effects)	0.295303	0.0222492	3.34248e-40	13.2725	7.35346e-39
FG	FG	finn-b-DM-RETINOPATHY-EXMORE	DR_2	335	Inverse variance weighted (multiplicative random effects)	0.5317	0.0733646	4.24943e-13	7.24737	3.11625e-12
HbA1c	HbA1c	finn-b-DM-RETINOPATHY-EXMORE	DR_2	400	Inverse variance weighted (multiplicative random effects)	0.568429	0.126624	7.1517e-06	4.48912	2.24768e-05
ieu-b-111	TG	finn-b-DM-RETINOPATHY	DR_3	2358	Inverse variance weighted (multiplicative random effects)	0.0883625	0.0261146	0.000715296	3.38365	0.00262275
HbA1c	HbA1c	finn-b-DM-RETINOPATHY	DR_3	400	Inverse variance weighted (multiplicative random effects)	0.354563	0.116675	0.00237453	3.03889	0.00690644
ieu-b-39	DBP	finn-b-DM-RETINOPATHY	DR_3	3108	Inverse variance weighted (multiplicative random effects)	0.00819617	0.0027122	0.00251143	3.02196	0.00690644
FI	FI	finn-b-DM-RETINOPATHY	DR_3	186	Inverse variance weighted (multiplicative random effects)	0.362815	0.122776	0.00312579	2.95509	0.00764083
ieu-b-110	LDL	finn-b-DM-RETINOPATHY	DR_3	1304	Inverse variance weighted (multiplicative random effects)	-0.0842722	0.0305427	0.0057951	-2.75916	0.0127492
2hGlu	2hGlu	finn-b-DM-RETINOPATHY	DR_3	79	Inverse variance weighted (multiplicative random effects)	0.104219	0.0390133	0.00755397	2.67138	0.0151079
met-d-VLDL-C	VLDL	finn-b-DM-RETINOPATHY	DR_3	404	Inverse variance weighted (multiplicative random effects)	-0.0868552	0.0408035	0.0332857	-2.12862	0.0610237
IL-8	IL8	finn-b-DM-RETINOPATHY	DR_3	35	Inverse variance weighted (multiplicative random effects)	0.0699322	0.0424748	0.0996737	1.64644	0.168679
prot-c-3722-49-2	TNFa	finn-b-DM-RETINOPATHY	DR_3	4	Inverse variance weighted (multiplicative random effects)	0.0254864	0.0182936	0.163562	1.39319	0.257027
prot-a-409	CCL5	finn-b-DM-RETINOPATHY	DR_3	35	Inverse variance weighted (multiplicative random effects)	-0.011812	0.017708	0.504744	-0.667043	0.717573
prot-b-40	NGF	finn-b-DM-RETINOPATHY	DR_3	43	Inverse variance weighted (multiplicative random effects)	0.00240847	0.00376051	0.521871	0.640463	0.717573
ukb-b-10912	High.cholesterol	finn-b-DM-RETINOPATHY	DR_3	492	Inverse variance weighted (multiplicative random effects)	-0.0977691	0.185929	0.598999	-0.52584	0.749012
IL16	IL16	finn-b-DM-RETINOPATHY	DR_3	41	Inverse variance weighted (multiplicative random effects)	-0.00859248	0.0184785	0.641933	-0.464998	0.749012
IL-6	IL6	finn-b-DM-RETINOPATHY	DR_3	32	Inverse variance weighted (multiplicative random effects)	0.0414722	0.0905292	0.646874	0.458109	0.749012
ieu-b-4764	CRP	finn-b-DM-RETINOPATHY	DR_3	376	Inverse variance weighted (multiplicative random effects)	0.00712458	0.0251459	0.776924	0.28333	0.815376
ukb-b-12651	Hypercholesterolaemia	finn-b-DM-RETINOPATHY	DR_3	160	Inverse variance weighted (multiplicative random effects)	0.167183	0.595821	0.779023	0.280593	0.815376
ebi-a-GCST90011995	VEGF	finn-b-DM-RETINOPATHY	DR_3	49	Inverse variance weighted (multiplicative random effects)	-0.00392517	0.0168104	0.815376	-0.233497	0.815376
bmi	BMI	finn-b-DM-RETINOPATHY	DR_3	4476	Inverse variance weighted (multiplicative random effects)	0.202452	0.0214003	3.07235e-21	9.46024	6.75918e-20
ieu-b-38	SBP	finn-b-DM-RETINOPATHY	DR_3	2915	Inverse variance weighted (multiplicative random effects)	0.00640213	0.00155306	3.75173e-05	4.12226	0.000165076
ieu-b-109	HDL	finn-b-DM-RETINOPATHY	DR_3	2829	Inverse variance weighted (multiplicative random effects)	-0.102173	0.0190112	7.68494e-08	-5.37437	5.63563e-07
ukb-b-14057	Hypertension	finn-b-DM-RETINOPATHY	DR_3	1276	Inverse variance weighted (multiplicative random effects)	0.633953	0.103411	8.76319e-10	6.13045	9.63951e-09
FG	FG	finn-b-DM-RETINOPATHY	DR_3	335	Inverse variance weighted (multiplicative random effects)	0.286397	0.0646453	9.41098e-06	4.43028	5.17604e-05

## Sheet: Supplementary Table 7
12 Risk Factors Passed the FDR Correction Sensitivity Analyses
id.exposure	riskid	id.outcome	Diabetic Retinopathy	nsnp	method	b	se	pval	Q	Q_df	Q_pval	plt_egger_intercept	plt_pval	mr_presso_beta	mr_presso_sd	mr_presso_P.value	GlobalTest_Pval	Outlier_nsnps	Outlier_corrected_beta	Outlier_corrected_sd	Outlier_corrected_P.value	Distortion_P_value	Heterogeneity_I2
2hGlu	2hGlu	finn-b-H7_RETINOPATHYDIAB	DR_1	79	Inverse variance weighted (multiplicative random effects)	0.147718	0.0713528	0.0384293	129.02	78	0.000249699	0.00680596	0.44685	0.147718	0.0713528	0.0417387	<0.001	1	0.114803	0.0683296	0.0969852	0.607	0.3954
		finn-b-DM_RETINOPATHY_EXMORE	DR_2	79	Inverse variance weighted (multiplicative random effects)	0.170387	0.0491267	0.000523726	221.655	78	1.06e-15	0.0074392	0.226249	0.170387	0.0491267	0.000855597	<0.001	1	0.135559	0.0423201	0.00197752	0.348	0.6481
		finn-b-DM_RETINOPATHY	DR_3	79	Inverse variance weighted (multiplicative random effects)	0.104219	0.0390133	0.00755397	146.602	78	4.24e-06	0.0052519	0.282632	0.104219	0.0390133	0.00919191	<0.001	1	0.0809854	0.035638	0.0258	0.424	0.4679
bmi	BMI	finn-b-H7_RETINOPATHYDIAB	DR_1	4476	Inverse variance weighted (multiplicative random effects)	0.455015	0.0435123	1.36e-25	6310.12	4475	5.69e-67	-0.00085639	0.574838	0.455015	0.0435123	2.65e-25	<2e-04	17	0.439203	0.0390586	6.01e-29	0.6922	0.2908
bmi		finn-b-DM_RETINOPATHY_EXMORE	DR_2	4475	Inverse variance weighted (multiplicative random effects)	0.295303	0.0222492	3.34e-40	6012.07	4474	2.95e-49	-0.000185616	0.81214	0.295303	0.0222492	1.85e-39	<2e-04	12	0.287126	0.0203718	3.61e-44	0.6922	0.2558
bmi		finn-b-DM_RETINOPATHY	DR_3	4476	Inverse variance weighted (multiplicative random effects)	0.202791	0.0214053	2.7e-21	5822.77	4475	4.05e-39	-1.04e-05	0.988953	0.202791	0.0214053	4.25e-21	<2e-04	11	0.195686	0.0197181	5.64e-23	0.7144	0.2315
FG	FG	finn-b-H7_RETINOPATHYDIAB	DR_1	335	Inverse variance weighted (multiplicative random effects)	0.572724	0.130178	1.08e-05	578.667	334	2.23e-15	0.00123777	0.777058	0.572724	0.130178	1.46e-05	<0.001	4	0.661252	0.111909	8.58e-09	0.491	0.4228
FG	FG	finn-b-DM_RETINOPATHY_EXMORE	DR_2	335	Inverse variance weighted (multiplicative random effects)	0.5317	0.0733646	4.25e-13	670.331	334	9.39e-25	0.00314739	0.200938	0.5317	0.0733646	2.97e-12	<0.001	7	0.532846	0.0672279	3.6e-14	0.982	0.5017
FG	FG	finn-b-DM_RETINOPATHY	DR_3	335	Inverse variance weighted (multiplicative random effects)	0.286397	0.0646453	9.41e-06	544.825	334	2.44e-12	0.00158692	0.464618	0.286397	0.0646453	1.28e-05	<0.001	5	0.271372	0.0591902	6.47e-06	0.819	0.387
FI	FI	finn-b-H7_RETINOPATHYDIAB	DR_1	186	Inverse variance weighted (multiplicative random effects)	0.920249	0.250115	0.000233868	401.863	185	4.11e-18	0.00655312	0.498342	0.920249	0.250115	0.000306563	<0.001	5	0.873545	0.186083	5.28e-06	0.787	0.5396
FI	FI	finn-b-DM_RETINOPATHY_EXMORE	DR_2	186	Inverse variance weighted (multiplicative random effects)	0.543198	0.139926	0.000103586	458.821	185	2.96e-25	0.00532844	0.324772	0.543198	0.139926	0.000144009	<0.001	5	0.510971	0.105602	2.8e-06	0.738	0.5968
FI	FI	finn-b-DM_RETINOPATHY	DR_3	186	Inverse variance weighted (multiplicative random effects)	0.362944	0.122766	0.00311275	369.617	185	2.11e-14	0.00586699	0.216241	0.362944	0.122766	0.00351838	<0.001	4	0.336949	0.0962318	0.000582804	0.772	0.4995
HbA1c	HbA1c	finn-b-H7_RETINOPATHYDIAB	DR_1	400	Inverse variance weighted (multiplicative random effects)	0.37543	0.255559	0.141819	1394.59	399	1.93e-110	-0.00325051	0.587324	0.37543	0.255559	0.142607	<2e-04	9	0.53911	0.16193	0.000953619	0.4328	0.7139
HbA1c	HbA1c	finn-b-DM_RETINOPATHY_EXMORE	DR_2	400	Inverse variance weighted (multiplicative random effects)	0.568429	0.126624	7.15e-06	1248.72	399	2.86e-88	0.000384428	0.896906	0.568429	0.126624	9.37e-06	<2e-04	9	0.569523	0.0848787	6.88e-11	0.9912	0.6805
HbA1c	HbA1c	finn-b-DM_RETINOPATHY	DR_3	400	Inverse variance weighted (multiplicative random effects)	0.354563	0.116675	0.00237453	1109.79	399	3.05e-68	-0.000582577	0.831279	0.354563	0.116675	0.00253081	<2e-04	8	0.406756	0.0783994	3.42e-07	0.5476	0.6405
ieu-b-109	HDL	finn-b-H7_RETINOPATHYDIAB	DR_1	2829	Inverse variance weighted (multiplicative random effects)	-0.213688	0.0384365	2.71e-08	4560.01	2828	3.32e-85	-0.00637413	1.23e-06	-0.213688	0.0384365	2.96e-08	<2e-04	25	-0.181447	0.0324401	2.44e-08	0.2186	0.3798
ieu-b-109	HDL	finn-b-DM_RETINOPATHY_EXMORE	DR_2	2829	Inverse variance weighted (multiplicative random effects)	-0.144914	0.0199114	3.39e-13	4460.32	2828	4.17e-77	-0.00351072	2.48e-07	-0.144914	0.0199114	4.37e-13	<2e-04	17	-0.134177	0.0178397	7.26e-14	0.5192	0.366
ieu-b-109	HDL	finn-b-DM_RETINOPATHY	DR_3	2829	Inverse variance weighted (multiplicative random effects)	-0.102217	0.0190083	7.55e-08	4252.23	2828	3.36e-61	-0.00248498	0.000132836	-0.102217	0.0190083	8.17e-08	<2e-04	15	-0.0887985	0.0170272	1.97e-07	0.3878	0.3349
ieu-b-110	LDL	finn-b-H7_RETINOPATHYDIAB	DR_1	1304	Inverse variance weighted (multiplicative random effects)	-0.169673	0.0630803	0.00714953	3844.63	1303	1.38e-248	-0.00519602	0.0406971	-0.169673	0.0630803	0.00724084	<2e-04	25	-0.0923931	0.040708	0.0233945	0.056	0.6611
ieu-b-110	LDL	finn-b-DM_RETINOPATHY_EXMORE	DR_2	1304	Inverse variance weighted (multiplicative random effects)	-0.0963414	0.0323748	0.00292214	3694.74	1303	2.91e-227	-0.00158712	0.223514	-0.0963414	0.0323748	0.00297601	<2e-04	20	-0.0670582	0.0220309	0.00238348	0.094	0.6473
ieu-b-110	LDL	finn-b-DM_RETINOPATHY	DR_3	1304	Inverse variance weighted (multiplicative random effects)	-0.0837365	0.0305406	0.00611015	3440.98	1303	3.04e-192	-0.00153533	0.212033	-0.0837365	0.0305406	0.00619376	<2e-04	22	-0.0553216	0.0208417	0.00804404	0.0718	0.6213
ieu-b-111	TG	finn-b-H7_RETINOPATHYDIAB	DR_1	2358	Inverse variance weighted (multiplicative random effects)	0.122543	0.0550581	0.0260343	6303.88	2357	0	0.00474677	0.0139858	0.122543	0.0550581	0.0261286	<2e-04	36	0.0489811	0.0373926	0.190355	0.028	0.6261
ieu-b-111	TG	finn-b-DM_RETINOPATHY_EXMORE	DR_2	2358	Inverse variance weighted (multiplicative random effects)	0.133744	0.0276249	1.29e-06	5782.52	2357	2.46e-287	0.00268462	0.00558384	0.133744	0.0276249	1.37e-06	<2e-04	28	0.111635	0.0207173	7.82e-08	0.2306	0.5924
ieu-b-111	TG	finn-b-DM_RETINOPATHY	DR_3	2358	Inverse variance weighted (multiplicative random effects)	0.0884815	0.0261087	0.000701549	5405.42	2357	6.47e-240	0.00139073	0.129021	0.0884815	0.0261087	0.000713089	<2e-04	25	0.0696745	0.0195851	0.000381844	0.2116	0.564
ieu-b-38	SBP	finn-b-H7_RETINOPATHYDIAB	DR_1	2914	Inverse variance weighted (multiplicative random effects)	0.00755712	0.00328098	0.0212613	5113.52	2913	1.75e-124	0.00387159	0.0574216	0.00755712	0.00328098	0.0213314	<2e-04	24	0.00549114	0.00264791	0.0381899	0.249	0.4303
ieu-b-38	SBP	finn-b-DM_RETINOPATHY_EXMORE	DR_2	2915	Inverse variance weighted (multiplicative random effects)	0.00836129	0.00163293	3.05e-07	4620.59	2914	2.35e-81	0.000556391	0.583211	0.00836129	0.00163293	3.25e-07	<2e-04	23	0.00660893	0.00137754	1.69e-06	0.1058	0.3693
ieu-b-38	SBP	finn-b-DM_RETINOPATHY	DR_3	2915	Inverse variance weighted (multiplicative random effects)	0.00640384	0.00155299	3.73e-05	4371.79	2914	2.77e-62	0.000126981	0.89525	0.00640384	0.00155299	3.83e-05	<2e-04	18	0.00520962	0.00133356	9.58e-05	0.2572	0.3335
ieu-b-39	DBP	finn-b-H7_RETINOPATHYDIAB	DR_1	3108	Inverse variance weighted (multiplicative random effects)	0.00576396	0.0057288	0.314349	5952.67	3107	5.97e-182	0.000642283	0.750697	0.00576396	0.0057288	0.314428	<2e-04	33	0.00121768	0.00449458	0.78647	0.112	0.478
ieu-b-39	DBP	finn-b-DM_RETINOPATHY_EXMORE	DR_2	3108	Inverse variance weighted (multiplicative random effects)	0.0101684	0.00284256	0.000347295	5341.24	3107	3.38e-122	-0.00043822	0.662203	0.0101684	0.00284256	0.000352595	<2e-04	26	0.00873101	0.00235614	0.00021457	0.4812	0.4183
ieu-b-39	DBP	finn-b-DM_RETINOPATHY	DR_3	3108	Inverse variance weighted (multiplicative random effects)	0.00815638	0.00271272	0.00264089	5088.61	3107	5.6e-100	-0.000629276	0.51094	0.00815638	0.00271272	0.00266203	<2e-04	26	0.00714324	0.00225385	0.00154274	0.6082	0.3894
IL16	IL16	finn-b-H7_RETINOPATHYDIAB	DR_1	41	Inverse variance weighted (multiplicative random effects)	-0.00859248	0.0184785	0.641933	292.107	40	1.66e-68	0.0614986	0.141464	0.198664	0.210229	0.351971	<0.001	3	-0.0200808	0.0712894	0.78026	<0.001	0.9251
IL16	IL16	finn-b-DM_RETINOPATHY_EXMORE	DR_2	41	Inverse variance weighted (multiplicative random effects)	-0.00714503	0.0189936	0.706782	313.029	40	2.32e-48	0.0322662	0.0886434	0.0536329	0.0958272	0.579717	<0.001	2	-0.056729	0.0346592	0.112487	0.127	0.901
IL16	IL16	finn-b-DM_RETINOPATHY	DR_3	41	Inverse variance weighted (multiplicative random effects)	-0.125709	0.0417016	0.00257404	413.842	40	2.99e-44	0.0327941	0.0657673	0.0414722	0.0905292	0.650069	<0.001	2	-0.0620899	0.0341127	0.0790738	0.179	0.8939
ukb-b-14057	Hypertension	finn-b-H7_RETINOPATHYDIAB	DR_1	1276	Inverse variance weighted (multiplicative random effects)	0.759897	0.222556	0.000639189	3411.61	1275	3.26e-194	0.00995857	0.0120741	0.759897	0.222556	0.000659265	<2e-04	14	0.395184	0.149834	0.00845537	0.0066	0.6263
ukb-b-14057	Hypertension	finn-b-DM_RETINOPATHY_EXMORE	DR_2	1276	Inverse variance weighted (multiplicative random effects)	0.761167	0.108763	2.59e-12	2970.15	1275	1.29e-136	0.00319839	0.0993311	0.761167	0.108763	4.17e-12	<2e-04	12	0.58408	0.0779299	1.24e-13	0.0108	0.5707
ukb-b-14057	Hypertension	finn-b-DM_RETINOPATHY	DR_3	1276	Inverse variance weighted (multiplicative random effects)	0.633953	0.103411	8.76e-10	2808.27	1275	6.15e-117	0.00229176	0.214348	0.633953	0.103411	1.17e-09	<2e-04	10	0.487054	0.0749183	1.14e-10	0.0226	0.546
Q - the Cochran's Q statistic that tests for heterogeneity in the causal effect estimates across genetic variants
Q_df - the degrees of freedom associated with the Q statistic
Q_pval - the p-value associated with the null hypothesis of no heterogeneity
plt_egger_intercept - the Egger's intercept that tests for directional pleiotropy
plt_pval - the p-value associated with the Egger's intercept test
mr_presso_beta - The MR estimate for the causal effect of the exposure on the outcome
mr_presso_sd - The standard error of the MR estimate
mr_presso_P-value - The p-value associated with the MR estimate
GlobalTest_Pval - The p-value associated with the global test for heterogeneity and distortion
Outlier_nsnps - The number of SNPs identified as potential outliers
Outlier_corrected_beta - The MR estimate for the causal effect of the exposure on the outcome after correcting for outlier SNPs
Outlier_corrected_sd - The standard error of the corrected MR estimate
Outlier_corrected_P-value - The p-value associated with the corrected MR estimate
Distortion_P_value - The p-value associated with the distortion test, which tests for the presence of SNPs that have a pleiotropic effect on the exposure and outcome

## Sheet: Supplementary Table 8
MR Results : Gut Microbes(8 Passed the FDR Correction) as Exposure and Risk Factors(12 Passed the FDR Correction) as Outcome method adjusted for IV numbers (IV = 1: Wald’s ratio method , 1 < IV <=3: the inverse variance weighting (IVW) method in fixed-effect framework , IV > 3: the inverse variance weighting (IVW) method in a multiplicative random-effect meta-analysis framework). b - causal effec…
id.exposure	id.outcome	riskid	nsnp	method	b	se	pval	Zscore	FDR
f__Burkholderiales_noname	ieu-b-39	DBP	11	Inverse variance weighted (multiplicative random effects)	-0.0579177	0.0732096	0.428874	-0.79112	0.431789
f__Burkholderiales_noname	ieu-b-38	SBP	11	Inverse variance weighted (multiplicative random effects)	-0.109882	0.145427	0.4499	-0.755582	0.487491
f__Burkholderiales_noname	ieu-b-109	HDL	12	Inverse variance weighted (multiplicative random effects)	0.00689256	0.00749851	0.357996	0.91919	0.48352
f__Burkholderiales_noname	ieu-b-111	TG	12	Inverse variance weighted (multiplicative random effects)	-0.00123971	0.0077954	0.873644	-0.159031	0.87587
f__Burkholderiales_noname	ieu-b-110	LDL	12	Inverse variance weighted (multiplicative random effects)	0.000481897	0.00320304	0.880409	0.15045	0.881106
f__Burkholderiales_noname	HbA1c	HbA1c	13	Inverse variance weighted (multiplicative random effects)	-0.0121621	0.00514437	0.0180715	-2.36415	0.0481906
f__Burkholderiales_noname	IL16	IL16	13	Inverse variance weighted (multiplicative random effects)	0.0495295	0.0209734	0.0181991	2.36154	0.0485308
f__Burkholderiales_noname	ukb-b-14057	Hypertension	13	Inverse variance weighted (multiplicative random effects)	-0.00318559	0.00265807	0.230739	-1.19846	0.371664
f__Burkholderiales_noname	FG	FG	13	Inverse variance weighted (multiplicative random effects)	-0.003034	0.0048787	0.534016	-0.621887	0.61283
f__Burkholderiales_noname	2hGlu	2hGlu	13	Inverse variance weighted (multiplicative random effects)	-0.00888035	0.0222287	0.689525	-0.3995	0.69011
f__Burkholderiales_noname	FI	FI	13	Inverse variance weighted (multiplicative random effects)	-0.00309426	0.00696602	0.656903	-0.444193	0.750746
f__Burkholderiales_noname	bmi	BMI	13	Inverse variance weighted (multiplicative random effects)	-0.0045498	0.010771	0.672723	-0.422413	0.915877
g__Burkholderiales_noname	ieu-b-39	DBP	11	Inverse variance weighted (multiplicative random effects)	-0.0577527	0.073248	0.43043	-0.788455	0.431789
	ieu-b-38	SBP	11	Inverse variance weighted (multiplicative random effects)	-0.10953	0.145504	0.451592	-0.752764	0.487491
	ieu-b-109	HDL	12	Inverse variance weighted (multiplicative random effects)	0.00692348	0.00749945	0.355903	0.923199	0.48352
	ieu-b-111	TG	12	Inverse variance weighted (multiplicative random effects)	-0.00126187	0.00779849	0.871456	-0.161809	0.87587
	ieu-b-110	LDL	12	Inverse variance weighted (multiplicative random effects)	0.000479283	0.00320447	0.881106	0.149567	0.881106
	HbA1c	HbA1c	13	Inverse variance weighted (multiplicative random effects)	-0.0121775	0.00514499	0.0179393	-2.36687	0.0481906
	IL16	IL16	13	Inverse variance weighted (multiplicative random effects)	0.0495813	0.0209773	0.0181001	2.36356	0.0485308
	ukb-b-14057	Hypertension	13	Inverse variance weighted (multiplicative random effects)	-0.00318959	0.00265918	0.230348	-1.19946	0.371664
	FG	FG	13	Inverse variance weighted (multiplicative random effects)	-0.00303724	0.00488099	0.533771	-0.62226	0.61283
	2hGlu	2hGlu	13	Inverse variance weighted (multiplicative random effects)	-0.00886714	0.0222398	0.69011	-0.398706	0.69011
	FI	FI	13	Inverse variance weighted (multiplicative random effects)	-0.00311287	0.00696839	0.655083	-0.446713	0.750746
	bmi	BMI	13	Inverse variance weighted (multiplicative random effects)	-0.00457487	0.0107752	0.671146	-0.424575	0.915877
g__Collinsella	ieu-b-38	SBP	8	Inverse variance weighted (multiplicative random effects)	-0.297599	0.130082	0.02215	-2.28779	0.104344
g__Collinsella	HbA1c	HbA1c	8	Inverse variance weighted (multiplicative random effects)	0.021732	0.0141588	0.124812	1.53488	0.1997
g__Collinsella	2hGlu	2hGlu	8	Inverse variance weighted (multiplicative random effects)	0.126834	0.0783949	0.105686	1.61789	0.294509
g__Collinsella	ukb-b-14057	Hypertension	8	Inverse variance weighted (multiplicative random effects)	-0.00999878	0.00747677	0.18112	-1.33731	0.371664
g__Collinsella	IL16	IL16	8	Inverse variance weighted (multiplicative random effects)	0.0618304	0.0588957	0.293797	1.04983	0.391729
g__Collinsella	ieu-b-39	DBP	8	Inverse variance weighted (multiplicative random effects)	-0.425131	0.266592	0.110782	-1.59469	0.431789
g__Collinsella	ieu-b-109	HDL	8	Inverse variance weighted (multiplicative random effects)	0.0363633	0.0226727	0.108749	1.60384	0.48352
g__Collinsella	ieu-b-110	LDL	8	Inverse variance weighted (multiplicative random effects)	0.0756593	0.055826	0.175331	1.35527	0.535284
g__Collinsella	FG	FG	8	Inverse variance weighted (multiplicative random effects)	0.0212316	0.0172906	0.219475	1.22793	0.58059
g__Collinsella	ieu-b-111	TG	8	Inverse variance weighted (multiplicative random effects)	-0.0433294	0.0304465	0.154698	-1.42313	0.587369
g__Collinsella	FI	FI	8	Inverse variance weighted (multiplicative random effects)	-0.0110353	0.00973512	0.256979	-1.13356	0.750746
g__Collinsella	bmi	BMI	8	Inverse variance weighted (multiplicative random effects)	0.00541567	0.0193288	0.779334	0.280186	0.915877
s__Bacteroides_faecis	ieu-b-38	SBP	14	Inverse variance weighted (multiplicative random effects)	-0.0757438	0.0556416	0.173425	-1.36128	0.34685
s__Bacteroides_faecis	ieu-b-39	DBP	14	Inverse variance weighted (multiplicative random effects)	-0.0394173	0.0364954	0.280113	-1.08006	0.431789
s__Bacteroides_faecis	ieu-b-111	TG	14	Inverse variance weighted (multiplicative random effects)	-0.00216499	0.00497555	0.663471	-0.435126	0.87587
s__Bacteroides_faecis	ieu-b-110	LDL	14	Inverse variance weighted (multiplicative random effects)	0.000688242	0.00426236	0.871724	0.16147	0.881106
s__Bacteroides_faecis	ieu-b-109	HDL	14	Inverse variance weighted (multiplicative random effects)	0.000185278	0.00410266	0.963979	0.0451605	0.963979
s__Bacteroides_faecis	2hGlu	2hGlu	15	Inverse variance weighted (multiplicative random effects)	-0.018261	0.0114402	0.110441	-1.59622	0.294509
s__Bacteroides_faecis	HbA1c	HbA1c	15	Inverse variance weighted (multiplicative random effects)	-0.00205992	0.00287662	0.473936	-0.71609	0.541641
s__Bacteroides_faecis	ukb-b-14057	Hypertension	15	Inverse variance weighted (multiplicative random effects)	-0.00121911	0.00168928	0.470493	-0.721678	0.573851
s__Bacteroides_faecis	FG	FG	15	Inverse variance weighted (multiplicative random effects)	0.00128134	0.00325603	0.693928	0.393529	0.693928
s__Bacteroides_faecis	FI	FI	15	Inverse variance weighted (multiplicative random effects)	-0.00287444	0.00347678	0.408377	-0.826754	0.750746
s__Bacteroides_faecis	IL16	IL16	15	Inverse variance weighted (multiplicative random effects)	-0.00637492	0.0226609	0.778467	-0.281318	0.778467
s__Bacteroides_faecis	bmi	BMI	15	Inverse variance weighted (multiplicative random effects)	-0.00709192	0.00495672	0.152496	-1.43077	0.915877
s__Burkholderiales_bacterium_1_1_47	ieu-b-39	DBP	11	Inverse variance weighted (multiplicative random effects)	-0.0576173	0.073292	0.431789	-0.786134	0.431789
s__Burkholderiales_bacterium_1_1_47	ieu-b-38	SBP	11	Inverse variance weighted (multiplicative random effects)	-0.109262	0.145589	0.452966	-0.750479	0.487491
s__Burkholderiales_bacterium_1_1_47	ieu-b-109	HDL	12	Inverse variance weighted (multiplicative random effects)	0.00688802	0.0075041	0.35867	0.917902	0.48352
s__Burkholderiales_bacterium_1_1_47	ieu-b-111	TG	12	Inverse variance weighted (multiplicative random effects)	-0.00121853	0.00780075	0.87587	-0.156206	0.87587
s__Burkholderiales_bacterium_1_1_47	ieu-b-110	LDL	12	Inverse variance weighted (multiplicative random effects)	0.000490175	0.00320499	0.878444	0.152942	0.881106
s__Burkholderiales_bacterium_1_1_47	HbA1c	HbA1c	13	Inverse variance weighted (multiplicative random effects)	-0.0121885	0.00514299	0.0177912	-2.36994	0.0481906
s__Burkholderiales_bacterium_1_1_47	IL16	IL16	13	Inverse variance weighted (multiplicative random effects)	0.0495942	0.0209739	0.0180514	2.36456	0.0485308
s__Burkholderiales_bacterium_1_1_47	ukb-b-14057	Hypertension	13	Inverse variance weighted (multiplicative random effects)	-0.0031774	0.00266007	0.23229	-1.19448	0.371664
s__Burkholderiales_bacterium_1_1_47	FG	FG	13	Inverse variance weighted (multiplicative random effects)	-0.00301969	0.00488205	0.536226	-0.61853	0.61283
s__Burkholderiales_bacterium_1_1_47	2hGlu	2hGlu	13	Inverse variance weighted (multiplicative random effects)	-0.00893165	0.0222396	0.687971	-0.401611	0.69011
s__Burkholderiales_bacterium_1_1_47	FI	FI	13	Inverse variance weighted (multiplicative random effects)	-0.00310367	0.00696929	0.656077	-0.445335	0.750746
s__Burkholderiales_bacterium_1_1_47	bmi	BMI	13	Inverse variance weighted (multiplicative random effects)	-0.00451152	0.0107773	0.6755	-0.418612	0.915877
s__Collinsella_aerofaciens	ieu-b-38	SBP	10	Inverse variance weighted (multiplicative random effects)	-0.2969	0.133443	0.0260861	-2.22493	0.104344
s__Collinsella_aerofaciens	ieu-b-39	DBP	10	Inverse variance weighted (multiplicative random effects)	-0.425056	0.213191	0.0461763	-1.99378	0.36941
s__Collinsella_aerofaciens	IL16	IL16	11	Inverse variance weighted (multiplicative random effects)	0.101666	0.0459231	0.0268402	2.21383	0.0536805
s__Collinsella_aerofaciens	HbA1c	HbA1c	11	Inverse variance weighted (multiplicative random effects)	0.0220233	0.0114997	0.0554782	1.91511	0.110956
s__Collinsella_aerofaciens	ukb-b-14057	Hypertension	11	Inverse variance weighted (multiplicative random effects)	-0.00889116	0.00550296	0.106158	-1.6157	0.371664
s__Collinsella_aerofaciens	ieu-b-109	HDL	11	Inverse variance weighted (multiplicative random effects)	0.017409	0.0138181	0.207717	1.25987	0.48352
s__Collinsella_aerofaciens	ieu-b-110	LDL	11	Inverse variance weighted (multiplicative random effects)	0.0463686	0.0418297	0.267642	1.10851	0.535284
s__Collinsella_aerofaciens	FG	FG	11	Inverse variance weighted (multiplicative random effects)	0.019083	0.0142601	0.180828	1.33821	0.58059
s__Collinsella_aerofaciens	ieu-b-111	TG	11	Inverse variance weighted (multiplicative random effects)	-0.0233995	0.0190888	0.220263	-1.22583	0.587369
s__Collinsella_aerofaciens	2hGlu	2hGlu	11	Inverse variance weighted (multiplicative random effects)	0.061846	0.0659532	0.348386	0.937725	0.69011
s__Collinsella_aerofaciens	FI	FI	11	Inverse variance weighted (multiplicative random effects)	-0.00920429	0.00776366	0.235796	-1.18556	0.750746
s__Collinsella_aerofaciens	bmi	BMI	11	Inverse variance weighted (multiplicative random effects)	-0.0028772	0.0114381	0.801392	-0.251546	0.915877
s__Ruminococcus_torques	IL16	IL16	7	Inverse variance weighted (multiplicative random effects)	-0.0436614	0.0258304	0.0909685	-1.69031	0.14555
s__Ruminococcus_torques	ieu-b-110	LDL	7	Inverse variance weighted (multiplicative random effects)	-0.0185969	0.0093974	0.0478223	-1.97894	0.382578
s__Ruminococcus_torques	ieu-b-39	DBP	7	Inverse variance weighted (multiplicative random effects)	-0.0756078	0.0741283	0.307748	-1.01996	0.431789
s__Ruminococcus_torques	ieu-b-109	HDL	7	Inverse variance weighted (multiplicative random effects)	-0.00787176	0.00864701	0.36264	-0.910346	0.48352
s__Ruminococcus_torques	ieu-b-38	SBP	7	Inverse variance weighted (multiplicative random effects)	-0.0951304	0.137015	0.487491	-0.694305	0.487491
s__Ruminococcus_torques	ieu-b-111	TG	7	Inverse variance weighted (multiplicative random effects)	-0.0167965	0.00905179	0.0635111	-1.8556	0.508089
s__Ruminococcus_torques	FG	FG	7	Inverse variance weighted (multiplicative random effects)	0.0103506	0.00978806	0.290295	1.05747	0.58059
s__Ruminococcus_torques	2hGlu	2hGlu	7	Inverse variance weighted (multiplicative random effects)	-0.0189985	0.026683	0.47646	-0.712008	0.69011
s__Ruminococcus_torques	ukb-b-14057	Hypertension	7	Inverse variance weighted (multiplicative random effects)	-0.00110534	0.0028039	0.693423	-0.394215	0.693423
s__Ruminococcus_torques	FI	FI	7	Inverse variance weighted (multiplicative random effects)	-0.00677301	0.0133736	0.612542	-0.506448	0.750746
s__Ruminococcus_torques	bmi	BMI	7	Inverse variance weighted (multiplicative random effects)	0.000913882	0.0101125	0.927992	0.0903715	0.927992
s__Ruminococcus_torques	HbA1c	HbA1c	7	Inverse variance weighted (multiplicative random effects)	5.88706e-05	0.00322281	0.985426	0.0182669	0.985426
s__Streptococcus_salivarius	FG	FG	1	Wald ratio	-0.0381005	0.0096176	7.44684e-05	-3.96154	0.000595747
	2hGlu	2hGlu	1	Wald ratio	-0.126878	0.0454986	0.00529335	-2.78862	0.0423468
	ieu-b-38	SBP	1	Wald ratio	-0.301105	0.154251	0.0509336	-1.95204	0.135823
	HbA1c	HbA1c	1	Wald ratio	-0.0099875	0.00702824	0.155301	-1.42105	0.207069
	ieu-b-39	DBP	1	Wald ratio	-0.0913672	0.0891477	0.305412	-1.0249	0.431789
	ieu-b-110	LDL	1	Wald ratio	-0.0119752	0.0107068	0.263369	-1.11846	0.535284
	ukb-b-14057	Hypertension	1	Wald ratio	-0.00308963	0.00460343	0.50212	-0.671158	0.573851
	IL16	IL16	1	Wald ratio	-0.0188653	0.0577056	0.743726	-0.326923	0.778467
	ieu-b-111	TG	1	Wald ratio	-0.00868791	0.0102101	0.394818	-0.850912	0.789637
	ieu-b-109	HDL	1	Wald ratio	-0.00255794	0.0097879	0.793832	-0.261337	0.907237
	bmi	BMI	1	Wald ratio	-0.00702824	0.00850787	0.408755	-0.826087	0.915877
	FI	FI	1	Wald ratio	0.00110972	0.0107273	0.917607	0.103448	0.917607

## Sheet: Supplementary Table 9
MR Mediation Results for 8 Gut Microbes Targets on Diabetic Retinopathy Outcomes via Risk Factors Total effect is the effect of exposure on outcome derived from Two-sample MR. Beta - effect size estimate; se - standard error (se); pval - P value for causal estimate; Zscore - causal effect size estimate/standard error; FDR - Benjamini-Hochberg method
Triplets	Effect	id.exposure	id.outcome	Beta	se	pval	Mediation effect
							Beta	95%CI	se	Proportion mediated	pval	FDR
s--Streptococcus-salivarius -> FG -> DR1	①Total efect	s--Streptococcus-salivarius	DR1	-0.455726	0.132427	0.000578839	-0.022976	[-0.041192606,-0.008807341]	0.00832061	0.0504162	0.00575655	0.0468
	②Direct efect A	s--Streptococcus-salivarius	FG	-0.0381005	0.0096176	7.44684e-05
	③Direct efect B	FG	DR1	0.603037	0.151828	7.13196e-05
g--Burkholderiales-noname -> HbA1c -> DR2	①Total efect	g--Burkholderiales-noname	DR2	-0.0745968	0.0210534	0.000395281	-0.00768779	[-0.015408692,-0.001245385]	0.00332603	0.103058	0.0332603	0.06812
	②Direct efect A	g--Burkholderiales-noname	HbA1c	-0.0121775	0.00514499	0.0179393
	③Direct efect B	HbA1c	DR2	0.63131	0.119366	1.23082e-07
f--Burkholderiales-noname -> HbA1c -> DR2	①Total efect	f--Burkholderiales-noname	DR2	-0.0745677	0.0210463	0.000395565	-0.00756731	[-0.015216436,-0.001215826]	0.00357062	0.101482	0.0340626	0.06812
	②Direct efect A	f--Burkholderiales-noname	HbA1c	-0.0121621	0.00514437	0.0180715
	③Direct efect B	HbA1c	DR2	0.622205	0.119826	2.07405e-07
s--Burkholderiales-bacterium-1-1-47 -> HbA1c -> DR2	①Total efect	s--Burkholderiales-bacterium-1-1-47	DR2	-0.0745905	0.0210599	0.000397378	-0.00769548	[-0.015415939,-0.001254215]	0.00361078	0.10317	0.0330684	0.06812
	②Direct efect A	s--Burkholderiales-bacterium-1-1-47	HbA1c	-0.0121885	0.00514299	0.0177912
	③Direct efect B	HbA1c	DR2	0.63137	0.119373	1.22964e-07
s--Streptococcus-salivarius -> 2hGlu -> DR1	①Total efect	s--Streptococcus-salivarius	DR1	-0.455726	0.132427	0.000578839	-0.0228944	[-0.060043221,0.002792992]	0.0162327	0.0502371	0.158426	0.253488
	②Direct efect A	s--Streptococcus-salivarius	2hGlu	-0.126878	0.0454986	0.00529335
	③Direct efect B	2hGlu	DR1	0.180443	0.103891	0.0824146
g--Burkholderiales-noname -> IL16 -> DR2	①Total efect	g--Burkholderiales-noname	DR2	-0.0745968	0.0210534	0.000395281	0.000793364	[-0.0008825297,0.0030228838]	0.000971626	0.0106354	0.414196	0.47337
	②Direct efect A	g--Burkholderiales-noname	IL16	0.0495813	0.0209773	0.0181001
	③Direct efect B	IL16	DR2	0.0160013	0.0169366	0.344774
f--Burkholderiales-noname -> IL16 -> DR2	①Total efect	f--Burkholderiales-noname	DR2	-0.0745677	0.0210463	0.000395565	0.000448057	[-0.001795146,0.003011296]	0.00116331	0.00600873	0.700121	0.70012
	②Direct efect A	f--Burkholderiales-noname	IL16	0.0495295	0.0209734	0.0181991
	③Direct efect B	IL16	DR2	0.00904626	0.0213384	0.671608
s--Burkholderiales-bacterium-1-1-47 -> IL16 -> DR2	①Total efect	s--Burkholderiales-bacterium-1-1-47	DR2	-0.0745905	0.0210599	0.000397378	0.000793955	[-0.0008822888,0.0030238881]	0.000971844	0.0106442	0.413953	0.47337
	②Direct efect A	s--Burkholderiales-bacterium-1-1-47	IL16	0.0495942	0.0209739	0.0180514
	③Direct efect B	IL16	DR2	0.016009	0.0169369	0.344547
